# Supplementary material for: Chromosome‐level genome assembly of the photobiont microalga Trebouxia sp. ‘A48’ from the lichen Xanthoria parietina
Source: New Phytol. 2025 Nov 10;249(2):1036–52. doi: 10.1111/nph.70728 (PMC12712428; doi:10.1111/nph.70728)
Supplement: Supplementary file 2 — Table S1 ITS sequences used for phylogenetic tree. Table S2 Genomes used in the phylogenomic tree. Table S3 Transcriptomic samples included in the differential gene expression analysis. Table S4 Genes assigned to the orthogroups unique to the two genomes of Xanthoria parietina photobionts. Table S5 Genome annotation table produced by Funannotate. Table S6 Genes belonging to functional groups of interest: meiosis and sexual reproduction machinery, flagellum, and carbon‐concentrating associated genes. Table S7 Results of BLAST search against the NCBI nt and nr databases for the two candidate HGT genes. Table S8 Predicted secretome of Trebouxia sp. ‘A48’. Table S9 Differentially expressed genes in the comparison between the algal culture and intact lichen thallus. Table S10 Output of kallisto for Trebouxia sp. ‘A48’ gene expression in all samples. Table S11 Differentially expressed genes in the comparison between the thallus edge and center. Please note: Wiley is not responsible for the content or functionality of any Supporting Information supplied by the authors. Any queries (other than missing material) should be directed to the New Phytologist Central Office. [file NPH-249-1036-s001.xlsx]

## Sheet: Note
New Phytologist Supporting Information
Article title: Chromosome-level genome assembly of the photobiont microalga Trebouxia sp. ‘A48’ from the lichen Xanthoria parietina
Authors: Gulnara Tagirdzhanova, Jasper Raistrick, and Nicholas J. Talbot
Article acceptance date: 16 October 2025

## Sheet: S1_ITS
Table S1. ITS sequences used for phylogenetic tree
Specimen Label	OTU	NCBI Accession
A01_LEC_garov_usa_ID_saxi_100	A01	KR912355
A01_LEC_garov_usa_UT_saxi_199	A01	KR912359
A01_RH_port_usa_UT_saxi_637	A01	KR912367
A01_XA_caB2_canada_BC_terr_924	A01	KR912377
A01_XA_chC1_usa_ND_terr_536	A01	KR912394
A02_RH_chrysB_usa_CO_saxi_8624	A02	KR912575
A02_RH_hayd_usa_ID_terr_8677	A02	KR912585
A02_RH_pelt4_iran_AZARBAIJAN_saxi_5183	A02	KR912640
A02_RH_peltQ_kyrgy_JAYYL_saxi_6018	A02	KR912646
A02_RH_poly_usa_ID_saxi_8935W	A02	KR912659
A03_52195L1104_Trebouxia_Tephro_EU_Spain_ITSp	A03	KJ754257
A03_ME_fulig_sweden_gotland_cort_3931	A03	KR912768
A03_ME_glabtula_morocco_laracj_cort_4085	A03	KR912778
A03_ME_glatula_canada_BC_cort_4685	A03	KR912802
A03_RH_maheui_spain_EXTRE_saxi_6771	A03	KR912827
A04_A10_XA_cuF1_usa_CA_saxi_575	A04	KR913187
A04_A10_XA_meA2_usa_CA_saxi_1028	A04	KR913190
A04_A10_XA_plF2_usa_CA_saxi_576	A04	KR913192
A04_XA_chE2_usa_UT_terr_027	A04	KR912836
A04_XA_stenoBM_kazak_Kark_saxi_5041	A04	KR912904
A05_ORO_atran_mexico_OAX_cort_4036	A05	KR912909
A05_ORO_bicolor_mexico_OAX_cort_4042	A05	KR912912
A05_ORO_caespit_mexico_OAX_cort_4047	A05	KR912914
A05_ORO_colibor_colombia_narin_cort_8723	A05	KR912930
A05_ORO_colibor_costarica_unk_cort_6715	A05	KR912932
A06_XA_coC6_usa_CO_saxi_6621	A06	KR912987
A06_XA_cuF1_canada_BC_saxi_928	A06	KR912996
A06_XA_cuG2_usa_ID_saxi_450	A06	KR913011
A06_XA_di_usa_WI_saxi_6514	A06	KR913015
A06_XA_plF2_usa_CA_saxi_286	A06	KR913027
A07_XA_chE2_usa_UT_terr_219	A07	KR913043
A07_XA_cuE1_usa_UT_saxi_002	A07	KR913062
A07_XA_cuE1_usa_UT_saxi_029	A07	KR913063
A07_XA_cuE1_usa_UT_saxi_122	A07	KR913082
A07_XA_norchE3_usa_CO_terr_4284	A07	KR913090
A08_RH_marg_usa_CA_saxi_738	A08	KR913100
A08_RH_mela_iran_AZARBAIJAN_saxi_5168	A08	KR913102
A08_RH_mela_iran_AZARBAIJAN_saxi_5173	A08	KR913104
A08_RH_mela_usa_NV_saxi_6759	A08	KR913113
A08_RH_pelt1_kyrgy_KARABUURA_saxi_6024	A08	KR913123
A09_XA_chE2_usa_UT_terr_016	A09	KR913154
A09_XA_chE2_usa_WA_terr_502	A09	KR913155
A09_XA_cuE1_usa_UT_saxi_046	A09	KR913166
A09_XA_cuF1_usa_CA_saxi_1032	A09	KR913169
A09_XA_stB3_canada_BC_saxi_906	A09	KR913178
A11_AJ293784_Trebouxia_Trinkaus450_BuellZohar	A11	AJ293784
A11_XA_caB1_usa_MT_terr_527	A11	KR913194
A11_XA_chE3_usa_UT_terr_493	A11	KR913196
A11_XA_cuG1_canada_BC_saxi_913	A11	KR913198
A11_XA_neochF2_usa_CO_terr_328	A11	KR913201
A12_LEC_unk_usa_UT_saxi_736	A12	KR913202
A12_XA_chE3_usa_UT_terr_127	A12	KR913204
A12_XA_chE3_usa_UT_terr_128	A12	KR913205
A12_XA_chE3_usa_UT_terr_129	A12	KR913206
A12_XA_chE3_usa_UT_terr_131	A12	KR913208
A13_AGG_aggregata_voucherSAG219_1a	A13	Z68705
A13_CRENULATA_crenulata_voucher_AV106	A13	KT819956
A13_L1096_Trebouxia_Tephro_EU_Spain_ITSp	A13	KJ754299
A13_L1097_Trebouxia_Tephro_EU_Spain_ITSp	A13	KJ754300
A13_TarboricolaSAG219Ia	A13	Z68705
A14_A20_XA_meF2_usa_AZ_saxi_147	A14	KR913248
A14_A20_XA_meF2_usa_AZ_saxi_152	A14	KR913249
A14_XA_maricopF2_usa_AZ_saxi_6699	A14	KR913215
A14_XA_meD1_usa_AZ_saxi_504	A14	KR913217
A14_XA_meF2_usa_AZ_saxi_149	A14	KR913220
A15_LEC_mural_poland_unk_saxi_AY703900	A15	AY703900
A15_LEC_mural_poland_unk_saxi_DQ133478	A15	DQ133478
A15_RH_mela_turkey_gire_saxi_6829	A15	KR913222
A15_TRE_gigantea_UTEX2231_cult_AF242468	A15	AF242468
A15_XA_meD1_usa_CO_saxi_197	A15	KR913223
A16_XA_caB1_canada_BC_terr_901	A16	KR913224
A16_XA_caB1_canada_BC_terr_902	A16	KR913225
A16_XA_caB1_canada_BC_terr_948	A16	KR913226
A16_XA_caB1_usa_MT_terr_331	A16	KR913228
A16_XA_cuF1_usa_ID_saxi_452	A16	KR913229
A17_ORO_americanus_costarica_unk_cort_6713_IT	A17	KR913230
A17_ORO_colibor_costarica_unk_cort_6712	A17	KR913231
A17_ORO_colibor_costarica_unk_cort_6714	A17	KR913232
A17_ORO_loxensis_costarica_unk_cort_6705	A17	KR913233
A17_ORO_unk_peru_unk_cort_1602	A17	KR913235
A18_LEC_garov_usa_ID_saxi_109	A18	KR913236
A18_LEC_garov_usa_UT_saxi_140	A18	KR913237
A18_LEC_garov_usa_UT_saxi_142	A18	KR913238
A18_LEC_mural_usa_UT_saxi_077	A18	KR913239
A18_XA_chF2_usa_UT_terr_229	A18	KR913240
A19_PMT_per_CANAR_gome_cort_3742	A19	KR913241
A19_PMT_per_CANAR_gome_cort_3743	A19	KR913242
A19_PMT_per_CANAR_gome_cort_3744	A19	KR913243
A19_PMT_per_CANAR_gome_cort_3745	A19	KR913244
A19_PMT_per_CANAR_gome_cort_3752	A19	KR913245
A20_2 XA maricopF2 usa AZ saxi 6701	A20	KR913247
A20_3 XA meF2 usa AZ saxi 147	A20	KR913248
A20_4 XA meF2 usa AZ saxi 152	A20	KR913249
A20_XA_liD2_usa_NM_saxi_170	A20	KR913246
A21_XA_caB3_usa_ID_terr_334	A21	KR913250
A21_XA_caBM_usa_ID_terr_335	A21	KR913251
A21_XA_cuE1_usa_UT_saxi_003	A21	KR913252
A21_XA_cuE1_usa_UT_saxi_062	A21	KR913253
A22_XA_chE2_usa_UT_saxi_005	A22	KR913254
A22_XA_chE2_usa_UT_terr_007	A22	KR913255
A22_XA_chE2_usa_UT_terr_031	A22	KR913256
A23_TRE_showmanii_SAG2009_cult_FJ626734	A23	FJ626734
A23_TRE_showmanii_UTEX2234_cult_AF242470	A23	AF242470
A23_TshowmaniiUTEX2234	A23	FJ626734
A24_AF453259_Tarboricola	A24	AF453259
A24_ME_calif_usa_CA_cort_4088	A24	KR913257
A24_ME_calif_usa_CA_cort_4089	A24	KR913258
A25_XA_mariF2_usa_AZ_saxi_6698	A25	KR913259
A25_XA_mariF2_usa_AZ_saxi_6703	A25	KR913260
A26_XA_coE3_usa_UT_saxi_073	A26	KR913261
A26_XA_vaE2_usa_UT_terr_080	A26	KR913262
A27_XA_chE2_usa_WY_terr_111	A27	KR913263
A27_XA_chE3_usa_WY_terr_110	A27	KR913264
A28_9378	A28	MT127647
A28_9668	A28	MT127648
A28_XA_diA1_mex_PU_saxi_098	A28	KR913265
A29_A0B_L1739	A29	KJ754246
A29_L1141	A29	KJ754245
A29_L1408_ITSp_USA_Alaska	A29	KJ754241
A29_MO_predis_japan_Shinano_saxi_8597	A29	KR913266
A29_xA0B_L1661_culture_L1414_Sicily	A29	KJ754243
A30_XA_cuE2_usa_UT_saxi_036	A30	KR913267
A31_XA_coE1_usa_UT_saxi_030	A31	KR913268
A32_XA_cuE1_usa_UT_saxi_075	A32	KR913269
A33_AJ249482_Tarboricola	A33	AJ249482
A33_AJ969549_Tdecolorans	A33	AJ969549
A33_L121IddXpFRoussillon	A33	AJ969550
A33_L1308_Trebouxia_BulgariaITS1T_4T	A33	KJ754238
A33_TRE_decolorans_UTEXB781_FJ626728	A33	FJ626728
A34_XA_mariF2_usa_AZ_saxi_6702	A34	KR913270
A35_AJ969545_Tdecolorans	A35	AJ969545
A35_L1381_culture_of_L1107	A35	KJ754237
A35_L1383_culture_of_L1113	A35	KJ754240
A35_P120aIIIbXpFRoussillon	A35	AJ969545
A35_P121IIcdXpFRoussillon	A35	AJ969550
A36_L101XflZAWestcoast	A36	AJ969540
A37_L1107	A37	KJ754236
A38_AJ293783_Trebouxia_Trinkaus356a__BuelGeor	A38	AJ293783
A38_AJ293789_Trebouxia_Mayrhofer13749_RinTuni	A38	AJ293789
A38_AJ431577_Trebouxia_B7	A38	AJ431577
A38_AJ431578_Trebouxia_B9	A38	AJ431578
A38_AJ431591_Trebouxia_B8	A38	AJ431591
A39_GU252182_TR9_Ramal_farin	A39	GU252182
A39_GU252197_TR9_Ramal_farin	A39	GU252197
A39_GU252200_TR9_Ramal_farin	A39	GU252200
A40_P10IaXspAUSTasmania	A40	AJ969515
A41_9517	A41	MT127650
A42_9491	A42	MT127651
A42_9492	A42	MT127652
A42_9496	A42	MT127653
A43_9392	A43	MT127654
A43_9580	A43	MT127655
A43_9633	A43	MT127656
A44_9529	A44	MT127657
A44_9636	A44	MT127658
A44_9714	A44	MT127659
A45_L174Bryoriasmithii	A45	KJ576675
A45_S65Bryoriasmithii	A45	KJ576675
A46_FJ792797_Trebouxia_TSV1_SeirophVillosa	A46	FJ792797
A46_P280IIaScXpEMajorca	A46	AJ969583
A47_G9306XboGREENLAND	A47	AJ969505
A48_AJ969562_Tdecolorans	A48	AJ969562
A48_P104IIaXpECanaryIslands	A48	AJ969541
A48_P133IaXpAUSPortFairy	A48	AJ969551
A48_P288IaXspGRTilos	A48	AJ969587
A48_P303IIIaXspGRTilos	A48	AJ969589
A49_9493	A49	MT127660
A50_L1382_culture_of_L1109	A50	KJ754239
A51_AM159210_Trebouxia_P400_aSc_XanthomendHas	A51	AM159210
A51_P69IaScXhaUSACalifornia	A51	AJ969534
C01_PMT_pse_CANAR_gome_cort_3730	C01	KR913271
C02_PMT_per_CANAR_gome_cort_3751	C02	KR913285
C03_9400	C03	MT127661
C03_9540	C03	MT127662
C03_AJ249573_Trebouxia_usneae_UTEX2235	C03	AJ249573
C04_PMT_per_CANAR_gome_cort_3746	C04	KR913286
C05_AJ249567_Trebouxia_galapagensis_UTEX2230	C05	AJ249567
C06_XA_sa_uruguay_unk_saxi_540	C06	KR913288
C07_AJ249574_Trebouxia_higginsiae_UTEX2232	C07	AJ249574
C08_9537	C08	MT127663
C09_9383	C09	MT127664
C09_9386	C09	MT127666
C09_9495	C09	MT127690
C09_9600	C09	MT127684
C10_9478	C10	MT127691
C10_9484	C10	MT127692
C10_9485	C10	MT127693
C10_AB177833_Tcorticola	C10	AB177833
C10_AB177835_Tcorticola	C10	AB177835
C11_9515	C11	MT127699
C12_9553	C12	MT127700
C13_9391	C13	MT127701
C13_9651	C13	MT127702
C13_9721	C13	MT127703
C14_9497	C14	MT127704
C14_9571	C14	MT127705
C14_9576	C14	MT127706
C15_9604	C15	MT127707
C15_9607	C15	MT127708
C16_9561	C16	MT127709
C17_9522	C17	MT127713
C17_9536	C17	MT127714
C17_9550	C17	MT127715
C17_9592	C17	MT127716
C17_9610	C17	MT127717
C18_9474	C18	MT127718
C19_9652	C19	MT127719
C20_9390	C20	MT127720
C20_9470	C20	MT127721
C20_9513	C20	MT127722
C20_9573	C20	MT127723
C20_9601	C20	MT127724
C21_9503	C21	MT127726
C22_9508	C22	MT127727
C22_9682	C22	MT127728
C23_9687	C23	MT127729
C24_9534	C24	MT127730
C24_9535	C24	MT127731
C24_9575	C24	MT127732
C24_9621	C24	MT127733
C25_9554	C25	MT127734
C25_9661	C25	MT127735
C25_OUTGRP_AJ249574_Thigginsiae	C25	AJ249574
C26_9469	C26	MT127736
C26_9482	C26	MT127737
C26_9563	C26	MT127739
C26_9611	C26	MT127740
C26_9662	C26	MT127741
C27_9502	C27	MT127742
C27_9628	C27	MT127743
C28_9473	C28	MT127744
C29_9556	C29	MT127745
C30_9505	C30	MT127746
C30_9568	C30	MT127747
C30_9574	C30	MT127748
C31_9397	C31	MT127749
C31_9399	C31	MT127750
C31_9468	C31	MT127751
I01_L1380_culture_of_L1103	I01	KJ754208
I01_L1652_culture_L1211_Norway	I01	KJ754209
I01_L46XfaUSACalifornia	I01	AJ969525
I01_L68XfaCHChur	I01	AJ969533
I01_MH_suboli2_usa_CO_cort_4123	I01	KR913474
I02_ME_subau_canada_BC_cort_4681	I02	KR913854
I02_ME_subau_usa_WA_cort_4294	I02	KR913886
I02_MH_oliva_russia_Khab_cort_5984	I02	KR913919
I02_MH_oliva_russia_Prim_cort_5978	I02	KR913922
I02_MH_oliva_usa_AK_cort_4869	I02	KR913933
I05_AJ249568_Tgelatinosa	I05	AJ249568
I05_MH_trab_usa_MN_cort_5769	I05	KR914020
I05_P270IaTchryECanaryIslands	I05	AJ969579
I05_P57IaXwebUSADelaware	I05	AJ969532
I05_Z68697_Tgelatinosa	I05	Z68697
I06_MH_infum_canada_BC_saxi_4834	I06	KR914029
I06_MH_infum_canada_BC_saxi_4842	I06	KR914030
I06_MH_infum_norway_Tromso_saxi_4502	I06	KR914031
I06_MH_infum_usa_AK_saxi_4888	I06	KR914032
I06_MO_panniformis_russia_ukn_saxi_5971	I06	KR914034
I07_ME_alber_usa_MN_cort_5773	I07	KR914035
I07_MH_olioides1_usa_AK_cort_4891	I07	KR914036
I07_MH_olivoides1_usa_AK_cort_5235	I07	KR914037
I07_MH_septent_usa_AK_cort_5253	I07	KR914038
I08_L1199_Trebouxia_Tephro_Peru_ITSp	I08	KJ754205
I08_L1201_ITSp_Peru	I08	KJ754206
I08_L1203_Trebouxia_Tephro_Sudamerica_Peru_IT	I08	KJ754207
I08_MH_oliva_china_heil_cort_3657	I08	KR914040
I08_MH_oliva_china_heil_cort_3662	I08	KR914041
I09_MH_halei_usa_NC_cort_4008	I09	KR914044
I09_MH_halei_usa_NC_cort_4009	I09	KR914045
I09_MH_halei_usa_VT_cort_4011	I09	KR914046
I10_MH_ushua_argentina_unk_saxi_6045	I10	KR914047
I10_MH_ushua_chile_unk_saxi_6046	I10	KR914048
I10_MH_ushua_chile_unk_saxi_6047	I10	KR914049
I11_MH_oliva_russia_Prim_cort_6012_2	I11	KR914050
I11_MH_suboli2_usa_AZ_cort_4662	I11	KR914051
I12_MH_oliva_russia_Prim_cort_5977	I12	KR914052
I12_MH_oliva_russia_Prim_cort_5998_2	I12	KR914053
I13_PUN_cas_usa_OH_cort_3161	I13	KR914054
I14_MH_oliva_russia_Prim_cort_5973_ITSCOX2	I14	KR914055
I15_9614	I15	MT127759
I15_9665	I15	MT127760
I15_9666	I15	MT127761
I15_9716	I15	MT127762
I15_PUN_rud_kenya_unk_cort_1195	I15	KR914056
I16_9498	I16	MT127763
I16_EU717912_uncult_Trebouxia	I16	EU717912
I16_EU717913_uncult_Trebouxia	I16	EU717913
I17_9377	I17	MT127764
I17_9511	I17	MT127765
I17_9514	I17	MT127766
I17_9520	I17	MT127768
I17_9525	I17	MT127767
I18_9570	I18	MT127775
I18_9640	I18	MT127776
I18_9719	I18	MT127777
I18_9720	I18	MT127778
I18_L1177_ITSp_Peru	I18	KJ754203
I27_L1178_ITSp_Peru	I27	KJ754204
S01_AF242464_Tjamesii_letharii5	S01	AF242464
S01_LE_lupina_usa_CA_cort_FJ170679_8820	S01	FJ170679
S01_LE_lupina_usa_OR_cort_FJ170522_8819	S01	FJ170522
S01_LE_lupina_usa_WA_cort_FJ170723_9091	S01	FJ170723
S01_LE_lupina_usa_WY_cort_FJ170493_8825	S01	FJ170493
S02_EU551543_Trebouxia_simplex_TephroAtra	S02	EU551543
S02_JN204809_Tjamesii_Tuerk44692	S02	JN204809
S02_MO_disjuncta_greenland_NW_saxi_3956	S02	KR914071
S02_MO_disjuncta_usa_AK_saxi_5970	S02	KR914076
S02_S03_MH_exula_usa_WA_cort_4282	S02	KR914098
S04_MH_exata_sweden_skane_cort_3926	S04	KR914113
S04_MH_exula_turkey_unk_cort_4099	S04	KR914130
S04_MH_exula_usa_AK_cort_4866	S04	KR914136
S04_MH_exula_usa_MI_cort_5057	S04	KR914150
S04_MH_exula_usa_MN_cort_5768	S04	KR914151
S05_LE_vulpina_usa_CA_cort_FJ170747_9782	S05	FJ170746
S05_MH_exula_canada_BC_cort_4637	S05	KR914164
S05_MH_exula_usa_ID_cort_4346	S05	KR914165
S05_MH_exula_usa_WA_cort_4349	S05	KR914166
S05_MH_subeleg_usa_WA_cort_5225	S05	KR914168
S06_MH_eltula_usa_CO_cort_4212_ITS	S06	KR914169
S06_MH_exula_canada_YK_cort_4853	S06	KR914173
S06_MH_exula_usa_CO_cort_4221	S06	KR914180
S06_MH_exula_usa_UT_cort_3776	S06	KR914182
S09_GQ375351_Cetraria_aculeata	S09	GQ375351
S09_JX474334_from_Lsallia_pustul	S09	JX474334
S09_JX474349_from_Lsallia_pustul	S09	JX474349
S09_JX474357_from_Lsallia_pustul	S09	JX474357
S09_Las_pus_Hungary_HAP16	S09	KJ623942
S10_Las_pus_CzechRep_HAP01	S10	KJ623927
S10_Las_pus_Germany_HAP06	S10	KJ623932
S10_Las_pus_Germany_HAP08	S10	KJ623934
S10_Las_pus_Norway_HAP03	S10	KJ623929
S10_Las_pus_Poland_HAP04	S10	KJ623930
S10_Las_pus_Poland_HAP05	S10	KJ623931
S12_GU124701_ex_Cetraria_aculeata	S12	GU124701
S13_FJ626727_Trebouxia_brindabellae_SAG2206	S13	FJ626727
S14_L1136	S14	KJ754220
S15_L1138	S15	KJ754221
S18_Las_pus_Norway_HAP21	S18	KJ623947
S19_L1889_Trebouxia_ITSp	S19	KJ754227
S19_L1929_Trebouxia_ITSp	S19	KJ754234
S20_Las_pus_Germany_HAP11	S20	KJ623937
S20_Las_pus_Italy_HAP10	S20	KJ623936
S20_Las_pus_Spain_HAP12	S20	KJ623938
S21_JN204749_URa1_Tuerk35604	S21	JN204749
S21_JN204771_URa1_Tuerk42992	S21	JN204771
S21_JN204811_URa1_Tuerk44712	S21	JN204811
S21_JN204812_URa1_Tuerk44727	S21	JN204812
S21_JX036273_Trebouxia_Austrolecia_hap17	S21	JX036273
S22_L164Bryoriatenuis	S22	KJ576669
S22_L183Bryoriabicolor	S22	KJ576641
S22_S70Bryoriatenuis	S22	KJ576670
S23_S23Bryoriabicolor	S23	KJ576642
Myrmecia sp. 1 IM-2024	Outgroup	PQ154957

## Sheet: S2_ref_genomes
Table S2. Genomes used in the phylogenomic tree
ID	Species	Trebouxia OTU	Trebouxia clade	Taxonomy	Source	Protein annotation	Reference
Chabra1	Chara braunii			Charophyta	JGI	JGI	Nishiyama et al. Cell. 2018
Astpho2	Asterochloris glomerata			Chlorophyta; Trebouxiophyceaea; Trebouxiales	JGI	JGI	Armaleo et al. BMC Genomics, 2019
Chloso1228	Chlorella sorokiana			Chlorophyta; Trebouxiophyceaea; Chlorellales	JGI	JGI	Hovde et al. Algal Research, 2018
Chlorella_NC64A	Chlorella variabilis			Chlorophyta; Trebouxiophyceaea; Chlorellales	JGI	JGI	Blanc et al. Plant Cell. 2010
Auxeprot1	Auxenochlorella protothecoides			Chlorophyta; Trebouxiophyceaea; Chlorellales	JGI	JGI	Gao et al. BMC Genomics. 2014
Botrbrau1	Botryococcus braunii			Chlorophyta; Trebouxiophyceaea; Elliptochloris clade	JGI	JGI	Browne et al. Genome Announc. 2017
Coccomyxa	Coccomyxa subellipsoidea			Chlorophyta; Trebouxiophyceaea; Elliptochloris clade	JGI	JGI	Blanc et al. Genome Biol. 2012
Chleu1	Chlamydomonas eustigma			Chlorophyta; Chlorophyceae; Chlamydomonadales	JGI	JGI	Hirooka et al. PNAS 2017
Ulvmu1	Ulva mutabilis			Chlorophyta; Ulvophyceae; Ulvales	JGI	JGI	De Clerck et al. Curr. Biol. 2018
Volca2	Volvox carteri			Chlorophyta; Chlorophyceae; Chlamydomonadales	JGI	JGI	Prochnik et al. Scinece. 2010
Batpra1	Bathycoccus prasinos			Chlorophyta; Mamiellophyceae; Mamiellales	JGI	JGI	Moreau et al. Genome Biol. 2012
TrebA12	Trebouxia A1-2	Unknown	S	Chlorophyta; Trebouxiophyceaea; Trebouxiales	JGI	JGI	Greshake Tzovaras et al. GBE, 2020
trebgel	Trebouxia gelatinosa	I05	I	Chlorophyta; Trebouxiophyceaea; Trebouxiales	NCBI	Tagirdzhanova et al. Curr Biol, 2025	O'Neill et al. Mar Drugs. 2020
trebus	Trebouxia sp. TZW2008	Unknown	C	Chlorophyta; Trebouxiophyceaea; Trebouxiales	NCBI	Tagirdzhanova et al. Curr Biol, 2025	Kono et al. BMC Genomics, 2020
GTX0468.bin.53.proteins	Trebouxia sp.	Unknown	A	Chlorophyta; Trebouxiophyceaea; Trebouxiales	NCBI	NCBI	Tagirdzhanova et al. Curr Biol, 2025
GTX0493.bin.23.proteins	Trebouxia sp.	Unknown	A	Chlorophyta; Trebouxiophyceaea; Trebouxiales	NCBI	NCBI	Tagirdzhanova et al. Curr Biol, 2025
GTX0465.bin.1.proteins	Trebouxia sp.	Unknown	A	Chlorophyta; Trebouxiophyceaea; Trebouxiales	NCBI	NCBI	Tagirdzhanova et al. Curr Biol, 2025
coassembly.bin.195.proteins	Trebouxia sp.	Unknown	A	Chlorophyta; Trebouxiophyceaea; Trebouxiales	NCBI	NCBI	Tagirdzhanova et al. Curr Biol, 2025
Trebouxia_C0004	Trebouxia sp. C0004	S09	S	Chlorophyta; Trebouxiophyceaea; Trebouxiales	NCBI	NCBI	Poquita-Du et al. Genome Biol Evol, 2024
Trebouxia_C0005	Trebouxia sp. C0005	S19	S	Chlorophyta; Trebouxiophyceaea; Trebouxiales	NCBI	NCBI	Poquita-Du et al. Genome Biol Evol, 2024
Trebouxia_C0006	Trebouxia sp. C0006	S12	S	Chlorophyta; Trebouxiophyceaea; Trebouxiales	NCBI	NCBI	Poquita-Du et al. Genome Biol Evol, 2024
Trebouxia_C0009	Trebouxia sp. C0009	A10	A	Chlorophyta; Trebouxiophyceaea; Trebouxiales	NCBI	NCBI	Poquita-Du et al. Genome Biol Evol, 2024
Trebouxia_C0010	Trebouxia sp. C0010	A04	A	Chlorophyta; Trebouxiophyceaea; Trebouxiales	NCBI	NCBI	Poquita-Du et al. Genome Biol Evol, 2024
Trebouxia_SL00009	Trebouxia sp. SL00009	A40	A	Chlorophyta; Trebouxiophyceaea; Trebouxiales	NCBI	This paper	This paper
Trebouxia_sp.A48	Trebouxia sp. A48	A48	A	Chlorophyta; Trebouxiophyceaea; Trebouxiales	This paper	This paper	This paper
Trebouxia_JAVLRR01	Trebouxia lynnae	TR9, A39	A	Chlorophyta; Trebouxiophyceaea; Trebouxiales	NCBI	This paper	Gazquez et al. Algal Research, 2024

## Sheet: S3_RNA_samples
Table S3. Transcriptomic samples included in the differential gene expression analysis
Sample ID	Source	Biological origin	Data processing	Thallus ID	Thallus part	ENA ID
GTX0547	This study	Pure algal culture	Trimming, rRNA removal	NA	NA	ERR15403963
GTX0548	This study	Pure algal culture	Trimming, rRNA removal	NA	NA	ERR15403964
GTX0549	This study	Pure algal culture	Trimming, rRNA removal	NA	NA	ERR15403965, ERR15403966
XBC1	Tagirdzhanova et al. 2025, Curr. Biol.	Xanthoria parietina thallus	Trimming, rRNA removal, filtering to obtain only algal reads	XB1	thallus_centre	ERR4235134
XBC2	Tagirdzhanova et al. 2025, Curr. Biol.	Xanthoria parietina thallus	Trimming, rRNA removal, filtering to obtain only algal reads	XB2	thallus_centre	ERR4235135
XBE1	Tagirdzhanova et al. 2025, Curr. Biol.	Xanthoria parietina thallus	Trimming, rRNA removal, filtering to obtain only algal reads	XB1	thallus_edge	ERR4235136
XBE2	Tagirdzhanova et al. 2025, Curr. Biol.	Xanthoria parietina thallus	Trimming, rRNA removal, filtering to obtain only algal reads	XB2	thallus_edge	ERR4235137
XSC2	Tagirdzhanova et al. 2025, Curr. Biol.	Xanthoria parietina thallus	Trimming, rRNA removal, filtering to obtain only algal reads	XS2	thallus_centre	ERR4235143
XSE2	Tagirdzhanova et al. 2025, Curr. Biol.	Xanthoria parietina thallus	Trimming, rRNA removal, filtering to obtain only algal reads	XS2	thallus_edge	ERR4235144
XTC2	Tagirdzhanova et al. 2025, Curr. Biol.	Xanthoria parietina thallus	Trimming, rRNA removal, filtering to obtain only algal reads	XT2	thallus_centre	ERR4235147
XTE2	Tagirdzhanova et al. 2025, Curr. Biol.	Xanthoria parietina thallus	Trimming, rRNA removal, filtering to obtain only algal reads	XT2	thallus_edge	ERR4235148

## Sheet: S4_OGs
Table S4. Genes assigned to the orthogroups unique to the two genomes of Xanthoria parietina photobionts.
Orthogroup	Trebouxia_sp._A48.proteins	GeneID	Feature	Contig	Start	Stop	Strand	Product	PFAM	InterPro	GO.Terms	Protease	CAZyme
OG0004641	GTX0536PRED_009987-T1	GTX0536PRED_009987	mRNA	GTX0536_13	2558203	2563457	-	hypothetical protein
OG0004641	GTX0536PRED_010086-T1	GTX0536PRED_010086	mRNA	GTX0536_14	164091	167484	-	hypothetical protein
OG0004641	GTX0536PRED_010126-T1	GTX0536PRED_010126	mRNA	GTX0536_14	394077	397577	+	hypothetical protein
OG0004641	GTX0536PRED_010131-T1	GTX0536PRED_010131	mRNA	GTX0536_14	413073	418518	-	hypothetical protein
OG0005379	GTX0536PRED_000789-T1	GTX0536PRED_000789	mRNA	GTX0536_1	4706950	4709820	-	hypothetical protein		IPR036259 MFS transporter superfamily
OG0005379	GTX0536PRED_011934-T1	GTX0536PRED_011934	mRNA	GTX0536_18	868673	877325	+	hypothetical protein		IPR011701 Major facilitator superfamily;IPR036259 MFS transporter superfamily	GO_function: GO:0022857 - transmembrane transporter activity [Evidence IEA];GO_process: GO:0055085 - transmembrane transport [Evidence IEA]
OG0005379	GTX0536PRED_011934-T2	GTX0536PRED_011934	mRNA	GTX0536_18	868673	877325	+	hypothetical protein		IPR011701 Major facilitator superfamily;IPR036259 MFS transporter superfamily	GO_function: GO:0022857 - transmembrane transporter activity [Evidence IEA];GO_process: GO:0055085 - transmembrane transport [Evidence IEA]
OG0005530	GTX0536PRED_007200-T1	GTX0536PRED_007200	mRNA	GTX0536_9	137354	142500	+	hypothetical protein	PF05139	IPR007815 Erythromycin esterase;IPR014622 Uncharacterised conserved protein UCP036794, erythromycin esterase-type	GO_process: GO:0046677 - response to antibiotic [Evidence IEA]
OG0006572	GTX0536PRED_001321-T1	GTX0536PRED_001321	mRNA	GTX0536_2	863801	864619	-	hypothetical protein
OG0006572	GTX0536PRED_001322-T1	GTX0536PRED_001322	mRNA	GTX0536_2	864656	865912	+	hypothetical protein
OG0006572	GTX0536PRED_001323-T1	GTX0536PRED_001323	mRNA	GTX0536_2	866832	870785	-	hypothetical protein
OG0006572	GTX0536PRED_001324-T1	GTX0536PRED_001324	mRNA	GTX0536_2	871083	873866	+	hypothetical protein
OG0006572	GTX0536PRED_001330-T1	GTX0536PRED_001330	mRNA	GTX0536_2	892906	894972	+	hypothetical protein
OG0006572	GTX0536PRED_001331-T1	GTX0536PRED_001331	mRNA	GTX0536_2	895446	896618	+	hypothetical protein
OG0006572	GTX0536PRED_001332-T1	GTX0536PRED_001332	mRNA	GTX0536_2	896659	897581	-	hypothetical protein
OG0006572	GTX0536PRED_001333-T1	GTX0536PRED_001333	mRNA	GTX0536_2	897766	898190	+	hypothetical protein
OG0006572	GTX0536PRED_001334-T1	GTX0536PRED_001334	mRNA	GTX0536_2	898429	900772	-	hypothetical protein
OG0007181	GTX0536PRED_008057-T1	GTX0536PRED_008057	mRNA	GTX0536_10	1514876	1518088	+	hypothetical protein
OG0007181	GTX0536PRED_009989-T1	GTX0536PRED_009989	mRNA	GTX0536_13	2567688	2569992	-	hypothetical protein
OG0008014	GTX0536PRED_000071-T1	GTX0536PRED_000071	mRNA	GTX0536_1	389735	391916	-	hypothetical protein
OG0008014	GTX0536PRED_002199-T1	GTX0536PRED_002199	mRNA	GTX0536_2	5078932	5079925	+	hypothetical protein
OG0008014	GTX0536PRED_003769-T1	GTX0536PRED_003769	mRNA	GTX0536_4	2586553	2586855	-	hypothetical protein
OG0008014	GTX0536PRED_006374-T1	GTX0536PRED_006374	mRNA	GTX0536_7	3488907	3489756	+	hypothetical protein
OG0008014	GTX0536PRED_010987-T1	GTX0536PRED_010987	mRNA	GTX0536_15	2334660	2336408	+	hypothetical protein
OG0008055	GTX0536PRED_005656-T1	GTX0536PRED_005656	mRNA	GTX0536_6	3865526	3875319	+	hypothetical protein
OG0008179	GTX0536PRED_006816-T1	GTX0536PRED_006816	mRNA	GTX0536_8	1813197	1818367	+	hypothetical protein	PF00501;PF13193	IPR000873 AMP-dependent synthetase/ligase domain;IPR020845 AMP-binding, conserved site;IPR025110 AMP-binding enzyme, C-terminal domain;IPR042099 ANL, N-terminal domain
OG0008318	GTX0536PRED_007173-T1	GTX0536PRED_007173	mRNA	GTX0536_9	13849	16552	-	hypothetical protein	PF00320	IPR000679 Zinc finger, GATA-type;IPR013088 Zinc finger, NHR/GATA-type	GO_function: GO:0043565 - sequence-specific DNA binding [Evidence IEA];GO_function: GO:0008270 - zinc ion binding [Evidence IEA];GO_process: GO:0006355 - regulation of transcription, DNA-templated [Evidence IEA]
OG0008318	GTX0536PRED_007175-T1	GTX0536PRED_007175	mRNA	GTX0536_9	29668	32956	+	hypothetical protein		IPR000679 Zinc finger, GATA-type;IPR013088 Zinc finger, NHR/GATA-type	GO_function: GO:0043565 - sequence-specific DNA binding [Evidence IEA];GO_function: GO:0008270 - zinc ion binding [Evidence IEA];GO_process: GO:0006355 - regulation of transcription, DNA-templated [Evidence IEA]
OG0008341	GTX0536PRED_004837-T1	GTX0536PRED_004837	mRNA	GTX0536_5	3680115	3687275	+	hypothetical protein
OG0008341	GTX0536PRED_004847-T1	GTX0536PRED_004847	mRNA	GTX0536_5	3715571	3724669	-	hypothetical protein
OG0008564	GTX0536PRED_003820-T1	GTX0536PRED_003820	mRNA	GTX0536_4	2830445	2831174	+	hypothetical protein	PF02902	IPR003653 Ulp1 protease family, C-terminal catalytic domain;IPR038765 Papain-like cysteine peptidase superfamily	GO_function: GO:0008234 - cysteine-type peptidase activity [Evidence IEA];GO_process: GO:0006508 - proteolysis [Evidence IEA]
OG0008564	GTX0536PRED_003824-T1	GTX0536PRED_003824	mRNA	GTX0536_4	2842181	2845228	+	hypothetical protein		IPR003653 Ulp1 protease family, C-terminal catalytic domain;IPR038765 Papain-like cysteine peptidase superfamily	GO_function: GO:0008234 - cysteine-type peptidase activity [Evidence IEA];GO_process: GO:0006508 - proteolysis [Evidence IEA]
OG0008564	GTX0536PRED_003829-T1	GTX0536PRED_003829	mRNA	GTX0536_4	2857493	2860040	+	hypothetical protein		IPR003653 Ulp1 protease family, C-terminal catalytic domain;IPR038765 Papain-like cysteine peptidase superfamily	GO_function: GO:0008234 - cysteine-type peptidase activity [Evidence IEA];GO_process: GO:0006508 - proteolysis [Evidence IEA]
OG0008564	GTX0536PRED_009057-T1	GTX0536PRED_009057	mRNA	GTX0536_12	520522	522060	+	hypothetical protein		IPR003653 Ulp1 protease family, C-terminal catalytic domain;IPR038765 Papain-like cysteine peptidase superfamily	GO_function: GO:0008234 - cysteine-type peptidase activity [Evidence IEA];GO_process: GO:0006508 - proteolysis [Evidence IEA]
OG0008564	GTX0536PRED_009060-T1	GTX0536PRED_009060	mRNA	GTX0536_12	530534	531109	+	hypothetical protein
OG0008564	GTX0536PRED_009139-T1	GTX0536PRED_009139	mRNA	GTX0536_12	909160	910662	+	hypothetical protein
OG0008618	GTX0536PRED_003226-T1	GTX0536PRED_003226	mRNA	GTX0536_3	4686436	4688873	-	hypothetical protein
OG0008618	GTX0536PRED_011856-T1	GTX0536PRED_011856	mRNA	GTX0536_18	321026	321671	-	hypothetical protein
OG0008618	GTX0536PRED_011857-T1	GTX0536PRED_011857	mRNA	GTX0536_18	321858	322384	-	hypothetical protein
OG0008618	GTX0536PRED_011960-T1	GTX0536PRED_011960	mRNA	GTX0536_18	994588	996324	+	hypothetical protein
OG0008625	GTX0536PRED_004659-T1	GTX0536PRED_004659	mRNA	GTX0536_5	2848142	2848868	+	hypothetical protein
OG0008625	GTX0536PRED_004660-T1	GTX0536PRED_004660	mRNA	GTX0536_5	2849092	2849809	+	hypothetical protein
OG0008625	GTX0536PRED_004661-T1	GTX0536PRED_004661	mRNA	GTX0536_5	2850251	2851013	-	hypothetical protein
OG0008625	GTX0536PRED_011311-T1	GTX0536PRED_011311	mRNA	GTX0536_16	1889159	1894950	+	hypothetical protein
OG0008628	GTX0536PRED_006229-T1	GTX0536PRED_006229	mRNA	GTX0536_7	2691011	2698114	+	hypothetical protein
OG0008640	GTX0536PRED_000059-T1	GTX0536PRED_000059	mRNA	GTX0536_1	322377	325277	+	hypothetical protein
OG0008640	GTX0536PRED_004542-T1	GTX0536PRED_004542	mRNA	GTX0536_5	2322806	2323850	-	hypothetical protein
OG0008640	GTX0536PRED_009458-T1	GTX0536PRED_009458	mRNA	GTX0536_12	2659235	2660738	-	hypothetical protein
OG0008640	GTX0536PRED_009459-T1	GTX0536PRED_009459	mRNA	GTX0536_12	2660890	2662534	-	hypothetical protein
OG0008640	GTX0536PRED_009913-T1	GTX0536PRED_009913	mRNA	GTX0536_13	1972951	1975169	-	hypothetical protein
OG0008880	GTX0536PRED_012152-T1	GTX0536PRED_012152	mRNA	GTX0536_19	76820	78041	-	hypothetical protein
OG0008880	GTX0536PRED_012154-T1	GTX0536PRED_012154	mRNA	GTX0536_19	80498	83460	-	hypothetical protein
OG0008880	GTX0536PRED_012157-T1	GTX0536PRED_012157	mRNA	GTX0536_19	101464	104086	+	hypothetical protein
OG0008880	GTX0536PRED_012158-T1	GTX0536PRED_012158	mRNA	GTX0536_19	109887	113384	-	hypothetical protein
OG0008884	GTX0536PRED_004548-T1	GTX0536PRED_004548	mRNA	GTX0536_5	2360124	2360929	-	hypothetical protein
OG0008884	GTX0536PRED_004549-T1	GTX0536PRED_004549	mRNA	GTX0536_5	2361472	2361894	+	hypothetical protein
OG0008884	GTX0536PRED_004658-T1	GTX0536PRED_004658	mRNA	GTX0536_5	2846892	2847988	-	hypothetical protein
OG0008921	GTX0536PRED_004662-T1	GTX0536PRED_004662	mRNA	GTX0536_5	2851788	2857965	+	hypothetical protein
OG0008924	GTX0536PRED_000966-T1	GTX0536PRED_000966	mRNA	GTX0536_1	5638302	5639078	-	hypothetical protein
OG0008924	GTX0536PRED_000967-T1	GTX0536PRED_000967	mRNA	GTX0536_1	5639108	5641374	-	hypothetical protein
OG0008924	GTX0536PRED_000968-T1	GTX0536PRED_000968	mRNA	GTX0536_1	5641417	5642677	+	hypothetical protein
OG0008945	GTX0536PRED_000142-T1	GTX0536PRED_000142	mRNA	GTX0536_1	799007	801709	+	hypothetical protein
OG0008945	GTX0536PRED_000144-T1	GTX0536PRED_000144	mRNA	GTX0536_1	812422	814187	-	hypothetical protein
OG0008951	GTX0536PRED_009908-T1	GTX0536PRED_009908	mRNA	GTX0536_13	1949627	1955494	+	hypothetical protein
OG0008951	GTX0536PRED_009909-T1	GTX0536PRED_009909	mRNA	GTX0536_13	1957437	1962805	+	hypothetical protein
OG0009179	GTX0536PRED_010872-T1	GTX0536PRED_010872	mRNA	GTX0536_15	1725869	1728069	+	hypothetical protein
OG0009194	GTX0536PRED_011582-T1	GTX0536PRED_011582	mRNA	GTX0536_17	968385	975283	+	hypothetical protein
OG0009194	GTX0536PRED_011583-T1	GTX0536PRED_011583	mRNA	GTX0536_17	976250	978372	+	hypothetical protein
OG0009194	GTX0536PRED_011595-T1	GTX0536PRED_011595	mRNA	GTX0536_17	1032149	1034924	-	hypothetical protein
OG0009199	GTX0536PRED_003315-T1	GTX0536PRED_003315	mRNA	GTX0536_4	273131	277974	-	hypothetical protein
OG0009199	GTX0536PRED_003315-T2	GTX0536PRED_003315	mRNA	GTX0536_4	273131	277974	-	hypothetical protein
OG0009199	GTX0536PRED_003315-T3	GTX0536PRED_003315	mRNA	GTX0536_4	273131	277974	-	hypothetical protein
OG0009199	GTX0536PRED_003315-T4	GTX0536PRED_003315	mRNA	GTX0536_4	273131	277974	-	hypothetical protein
OG0009199	GTX0536PRED_003315-T5	GTX0536PRED_003315	mRNA	GTX0536_4	273131	277974	-	hypothetical protein
OG0009210	GTX0536PRED_003810-T1	GTX0536PRED_003810	mRNA	GTX0536_4	2787421	2790145	+	hypothetical protein
OG0009210	GTX0536PRED_007797-T1	GTX0536PRED_007797	mRNA	GTX0536_10	140882	145064	+	hypothetical protein
OG0009214	GTX0536PRED_010616-T1	GTX0536PRED_010616	mRNA	GTX0536_15	120224	124058	+	hypothetical protein
OG0009214	GTX0536PRED_010616-T2	GTX0536PRED_010616	mRNA	GTX0536_15	120224	124058	+	hypothetical protein
OG0009214	GTX0536PRED_010616-T3	GTX0536PRED_010616	mRNA	GTX0536_15	120224	124058	+	hypothetical protein
OG0009214	GTX0536PRED_010616-T4	GTX0536PRED_010616	mRNA	GTX0536_15	120224	124058	+	hypothetical protein
OG0009231	GTX0536PRED_003647-T1	GTX0536PRED_003647	mRNA	GTX0536_4	1993738	2002097	+	hypothetical protein
OG0009248	GTX0536PRED_002188-T1	GTX0536PRED_002188	mRNA	GTX0536_2	5039289	5039966	+	hypothetical protein
OG0009254	GTX0536PRED_001061-T1	GTX0536PRED_001061	mRNA	GTX0536_1	6065021	6072106	-	hypothetical protein
OG0009254	GTX0536PRED_001065-T1	GTX0536PRED_001065	mRNA	GTX0536_1	6089841	6091210	-	hypothetical protein
OG0009254	GTX0536PRED_001068-T1	GTX0536PRED_001068	mRNA	GTX0536_1	6098995	6100353	+	hypothetical protein
OG0009254	GTX0536PRED_001069-T1	GTX0536PRED_001069	mRNA	GTX0536_1	6100457	6103270	+	hypothetical protein
OG0009254	GTX0536PRED_001070-T1	GTX0536PRED_001070	mRNA	GTX0536_1	6103438	6104034	+	hypothetical protein
OG0009479	GTX0536PRED_007922-T1	GTX0536PRED_007922	mRNA	GTX0536_10	829666	833068	-	hypothetical protein
OG0009479	GTX0536PRED_007929-T1	GTX0536PRED_007929	mRNA	GTX0536_10	851486	854046	+	hypothetical protein		IPR007527 Zinc finger, SWIM-type	GO_function: GO:0008270 - zinc ion binding [Evidence IEA]
OG0009491	GTX0536PRED_005052-T1	GTX0536PRED_005052	mRNA	GTX0536_6	638327	639794	-	hypothetical protein
OG0009525	GTX0536PRED_005928-T1	GTX0536PRED_005928	mRNA	GTX0536_7	1178902	1188664	-	hypothetical protein
OG0009536	GTX0536PRED_011627-T1	GTX0536PRED_011627	mRNA	GTX0536_17	1226790	1230104	-	hypothetical protein
OG0009770	GTX0536PRED_008389-T1	GTX0536PRED_008389	mRNA	GTX0536_11	74793	77049	-	hypothetical protein	PF01476	IPR000726 Glycoside hydrolase, family 19, catalytic;IPR018392 LysM domain;IPR023346 Lysozyme-like domain superfamily;IPR036779 LysM domain superfamily	GO_function: GO:0004568 - chitinase activity [Evidence IEA];GO_process: GO:0006032 - chitin catabolic process [Evidence IEA];GO_process: GO:0016998 - cell wall macromolecule catabolic process [Evidence IEA]		GH19
OG0009844	GTX0536PRED_004503-T1	GTX0536PRED_004503	mRNA	GTX0536_5	2128207	2131044	-	hypothetical protein
OG0009844	GTX0536PRED_006653-T1	GTX0536PRED_006653	mRNA	GTX0536_8	1060712	1061966	+	hypothetical protein
OG0009844	GTX0536PRED_006654-T1	GTX0536PRED_006654	mRNA	GTX0536_8	1062182	1063791	+	hypothetical protein
OG0009845	GTX0536PRED_004845-T1	GTX0536PRED_004845	mRNA	GTX0536_5	3711785	3712409	-	hypothetical protein
OG0009845	GTX0536PRED_008899-T1	GTX0536PRED_008899	mRNA	GTX0536_11	2779757	2780703	-	hypothetical protein
OG0009854	GTX0536PRED_008106-T1	GTX0536PRED_008106	mRNA	GTX0536_10	1738196	1740873	-	hypothetical protein		IPR002589 Macro domain;IPR043472 Macro domain-like
OG0009873	GTX0536PRED_002386-T1	GTX0536PRED_002386	mRNA	GTX0536_3	514557	517637	-	hypothetical protein
OG0009873	GTX0536PRED_002386-T2	GTX0536PRED_002386	mRNA	GTX0536_3	514557	517637	-	hypothetical protein
OG0009876	GTX0536PRED_007926-T1	GTX0536PRED_007926	mRNA	GTX0536_10	845412	847950	+	hypothetical protein
OG0009885	GTX0536PRED_006578-T1	GTX0536PRED_006578	mRNA	GTX0536_8	709901	715704	-	hypothetical protein
OG0009885	GTX0536PRED_006579-T1	GTX0536PRED_006579	mRNA	GTX0536_8	716091	720692	-	hypothetical protein
OG0009998	GTX0536PRED_012453-T1	GTX0536PRED_012453	mRNA	GTX0536_19	1887987	1889771	+	hypothetical protein	PF09511	IPR019039 T4 RNA ligase 1-like, N-terminal
OG0010240	GTX0536PRED_011706-T1	GTX0536PRED_011706	mRNA	GTX0536_17	1746274	1749053	-	hypothetical protein	PF00855	IPR000313 PWWP domain
OG0010240	GTX0536PRED_011708-T1	GTX0536PRED_011708	mRNA	GTX0536_17	1753398	1754997	-	hypothetical protein
OG0010241	GTX0536PRED_010192-T1	GTX0536PRED_010192	mRNA	GTX0536_14	737458	738030	+	hypothetical protein
OG0010241	GTX0536PRED_010193-T1	GTX0536PRED_010193	mRNA	GTX0536_14	738064	738570	+	hypothetical protein
OG0010243	GTX0536PRED_012108-T1	GTX0536PRED_012108	mRNA	GTX0536_18	2046110	2051947	-	hypothetical protein
OG0010253	GTX0536PRED_007277-T1	GTX0536PRED_007277	mRNA	GTX0536_9	555569	557052	-	hypothetical protein
OG0010253	GTX0536PRED_007290-T1	GTX0536PRED_007290	mRNA	GTX0536_9	628870	630433	+	hypothetical protein
OG0010254	GTX0536PRED_005885-T1	GTX0536PRED_005885	mRNA	GTX0536_7	948794	952983	+	hypothetical protein
OG0010262	GTX0536PRED_000429-T1	GTX0536PRED_000429	mRNA	GTX0536_1	2447571	2457339	+	hypothetical protein
OG0010262	GTX0536PRED_000430-T1	GTX0536PRED_000430	mRNA	GTX0536_1	2457671	2459672	+	hypothetical protein
OG0010268	GTX0536PRED_008450-T1	GTX0536PRED_008450	mRNA	GTX0536_11	390057	392330	-	hypothetical protein
OG0010272	GTX0536PRED_002166-T1	GTX0536PRED_002166	mRNA	GTX0536_2	4908693	4910821	+	hypothetical protein
OG0010280	GTX0536PRED_006931-T1	GTX0536PRED_006931	mRNA	GTX0536_8	2376888	2384885	+	hypothetical protein	PF00350;PF01031;PF01926	IPR000375 Dynamin stalk domain;IPR001401 Dynamin, GTPase domain;IPR022812 Dynamin;IPR027417 P-loop containing nucleoside triphosphate hydrolase;IPR030381 Dynamin-type guanine nucleotide-binding (G) domain;IPR045063 Dynamin, N-terminal	GO_function: GO:0003924 - GTPase activity [Evidence IEA];GO_function: GO:0005525 - GTP binding [Evidence IEA]
OG0010280	GTX0536PRED_006931-T2	GTX0536PRED_006931	mRNA	GTX0536_8	2376888	2384885	+	hypothetical protein	PF00350;PF01031;PF01926	IPR000375 Dynamin stalk domain;IPR001401 Dynamin, GTPase domain;IPR022812 Dynamin;IPR027417 P-loop containing nucleoside triphosphate hydrolase;IPR030381 Dynamin-type guanine nucleotide-binding (G) domain;IPR045063 Dynamin, N-terminal	GO_function: GO:0003924 - GTPase activity [Evidence IEA];GO_function: GO:0005525 - GTP binding [Evidence IEA]
OG0010285	GTX0536PRED_010039-T1	GTX0536PRED_010039	mRNA	GTX0536_13	2846360	2849865	+	hypothetical protein
OG0010288	GTX0536PRED_007305-T1	GTX0536PRED_007305	mRNA	GTX0536_9	790527	791382	+	hypothetical protein
OG0010288	GTX0536PRED_007306-T1	GTX0536PRED_007306	mRNA	GTX0536_9	791383	794076	-	hypothetical protein
OG0010289	GTX0536PRED_009951-T1	GTX0536PRED_009951	mRNA	GTX0536_13	2290924	2298425	-	hypothetical protein	PF00443	IPR001394 Peptidase C19, ubiquitin carboxyl-terminal hydrolase;IPR028889 Ubiquitin specific protease domain;IPR038765 Papain-like cysteine peptidase superfamily	GO_function: GO:0004843 - thiol-dependent deubiquitinase [Evidence IEA];GO_process: GO:0016579 - protein deubiquitination [Evidence IEA]	C19
OG0010289	GTX0536PRED_009957-T1	GTX0536PRED_009957	mRNA	GTX0536_13	2318093	2327416	-	hypothetical protein	PF00443;PF13423	IPR001394 Peptidase C19, ubiquitin carboxyl-terminal hydrolase;IPR018200 Ubiquitin specific protease, conserved site;IPR028889 Ubiquitin specific protease domain;IPR038765 Papain-like cysteine peptidase superfamily	GO_function: GO:0004843 - thiol-dependent deubiquitinase [Evidence IEA];GO_process: GO:0016579 - protein deubiquitination [Evidence IEA];GO_process: GO:0006511 - ubiquitin-dependent protein catabolic process [Evidence IEA]	C19
OG0010290	GTX0536PRED_011933-T1	GTX0536PRED_011933	mRNA	GTX0536_18	865749	868508	-	hypothetical protein
OG0010293	GTX0536PRED_009794-T1	GTX0536PRED_009794	mRNA	GTX0536_13	1353652	1355340	-	hypothetical protein		IPR013320 Concanavalin A-like lectin/glucanase domain superfamily
OG0010295	GTX0536PRED_011981-T1	GTX0536PRED_011981	mRNA	GTX0536_18	1113503	1114084	-	hypothetical protein
OG0010465	GTX0536PRED_006626-T1	GTX0536PRED_006626	mRNA	GTX0536_8	943423	944064	-	hypothetical protein		IPR038941 At4g14100-like
OG0010755	GTX0536PRED_003200-T1	GTX0536PRED_003200	mRNA	GTX0536_3	4534200	4535377	-	hypothetical protein
OG0010755	GTX0536PRED_003205-T1	GTX0536PRED_003205	mRNA	GTX0536_3	4580997	4582159	-	hypothetical protein
OG0010760	GTX0536PRED_008114-T1	GTX0536PRED_008114	mRNA	GTX0536_10	1780656	1784182	+	hypothetical protein
OG0010774	GTX0536PRED_000969-T1	GTX0536PRED_000969	mRNA	GTX0536_1	5649803	5653388	-	hypothetical protein	PF00612	IPR000048 IQ motif, EF-hand binding site;IPR027417 P-loop containing nucleoside triphosphate hydrolase	GO_function: GO:0005515 - protein binding [Evidence IEA]
OG0010776	GTX0536PRED_003163-T1	GTX0536PRED_003163	mRNA	GTX0536_3	4312504	4313288	-	hypothetical protein
OG0010776	GTX0536PRED_007010-T1	GTX0536PRED_007010	mRNA	GTX0536_8	2784414	2785026	-	hypothetical protein
OG0010777	GTX0536PRED_009670-T1	GTX0536PRED_009670	mRNA	GTX0536_13	702938	706708	-	hypothetical protein	PF12146;PF12697	IPR000073 Alpha/beta hydrolase fold-1;IPR000639 Epoxide hydrolase-like;IPR029058 Alpha/Beta hydrolase fold	GO_function: GO:0003824 - catalytic activity [Evidence IEA]	S33
OG0010779	GTX0536PRED_004821-T1	GTX0536PRED_004821	mRNA	GTX0536_5	3589368	3596084	+	hypothetical protein		IPR000719 Protein kinase domain;IPR008271 Serine/threonine-protein kinase, active site;IPR011009 Protein kinase-like domain superfamily	GO_function: GO:0005524 - ATP binding [Evidence IEA];GO_function: GO:0004672 - protein kinase activity [Evidence IEA];GO_process: GO:0006468 - protein phosphorylation [Evidence IEA]
OG0010780	GTX0536PRED_003668-T1	GTX0536PRED_003668	mRNA	GTX0536_4	2140669	2142553	+	hypothetical protein
OG0010780	GTX0536PRED_003669-T1	GTX0536PRED_003669	mRNA	GTX0536_4	2143017	2144248	-	hypothetical protein
OG0010785	GTX0536PRED_001305-T1	GTX0536PRED_001305	mRNA	GTX0536_2	775002	776887	+	hypothetical protein
OG0010786	GTX0536PRED_010992-T1	GTX0536PRED_010992	mRNA	GTX0536_15	2352349	2364790	-	hypothetical protein
OG0010791	GTX0536PRED_011904-T1	GTX0536PRED_011904	mRNA	GTX0536_18	555127	558647	+	hypothetical protein
OG0010819	GTX0536PRED_008757-T1	GTX0536PRED_008757	mRNA	GTX0536_11	2026408	2031714	-	hypothetical protein
OG0010829	GTX0536PRED_002120-T1	GTX0536PRED_002120	mRNA	GTX0536_2	4662831	4666621	-	hypothetical protein	PF01585	IPR000467 G-patch domain	GO_function: GO:0003676 - nucleic acid binding [Evidence IEA]
OG0010829	GTX0536PRED_002128-T1	GTX0536PRED_002128	mRNA	GTX0536_2	4694660	4698456	+	hypothetical protein	PF01585	IPR000467 G-patch domain	GO_function: GO:0003676 - nucleic acid binding [Evidence IEA]
OG0010859	GTX0536PRED_010348-T1	GTX0536PRED_010348	mRNA	GTX0536_14	1583082	1584637	+	hypothetical protein
OG0010859	GTX0536PRED_010350-T1	GTX0536PRED_010350	mRNA	GTX0536_14	1590310	1599753	-	hypothetical protein	PF00069	IPR000719 Protein kinase domain;IPR011009 Protein kinase-like domain superfamily	GO_function: GO:0005524 - ATP binding [Evidence IEA];GO_function: GO:0004672 - protein kinase activity [Evidence IEA];GO_process: GO:0006468 - protein phosphorylation [Evidence IEA]
OG0011446	GTX0536PRED_004485-T1	GTX0536PRED_004485	mRNA	GTX0536_5	2027075	2030001	+	hypothetical protein	PF00089;PF13365	IPR000126 Serine proteases, V8 family, serine active site;IPR001254 Serine proteases, trypsin domain;IPR009003 Peptidase S1, PA clan;IPR018114 Serine proteases, trypsin family, histidine active site;IPR043504 Peptidase S1, PA clan, chymotrypsin-like fold	GO_function: GO:0004252 - serine-type endopeptidase activity [Evidence IEA];GO_function: GO:0008236 - serine-type peptidase activity [Evidence IEA];GO_process: GO:0006508 - proteolysis [Evidence IEA]
OG0011450	GTX0536PRED_010103-T1	GTX0536PRED_010103	mRNA	GTX0536_14	263334	264505	+	hypothetical protein
OG0011456	GTX0536PRED_007100-T1	GTX0536PRED_007100	mRNA	GTX0536_8	3301182	3308083	-	hypothetical protein
OG0011460	GTX0536PRED_004883-T1	GTX0536PRED_004883	mRNA	GTX0536_5	3910892	3911742	-	hypothetical protein
OG0011463	GTX0536PRED_010928-T1	GTX0536PRED_010928	mRNA	GTX0536_15	2056684	2059258	+	hypothetical protein	PF09414	IPR021122 RNA ligase domain, REL/Rln2
OG0011465	GTX0536PRED_005953-T1	GTX0536PRED_005953	mRNA	GTX0536_7	1280454	1281877	+	hypothetical protein
OG0011485	GTX0536PRED_011907-T1	GTX0536PRED_011907	mRNA	GTX0536_18	585648	590007	-	hypothetical protein
OG0011499	GTX0536PRED_004069-T1	GTX0536PRED_004069	mRNA	GTX0536_4	4251466	4253775	+	hypothetical protein
OG0011500	GTX0536PRED_002194-T1	GTX0536PRED_002194	mRNA	GTX0536_2	5054132	5056518	-	hypothetical protein
OG0011539	GTX0536PRED_002297-T1	GTX0536PRED_002297	mRNA	GTX0536_3	25123	25557	-	hypothetical protein
OG0011539	GTX0536PRED_012465-T1	GTX0536PRED_012465	mRNA	GTX0536_19	1960220	1960602	+	hypothetical protein
OG0011539	GTX0536PRED_012823-T1	GTX0536PRED_012823	mRNA	GTX0536_6	2124689	2125208	+	hypothetical protein
OG0011544	GTX0536PRED_008098-T1	GTX0536PRED_008098	mRNA	GTX0536_10	1703100	1704417	+	hypothetical protein	PF00514	IPR000225 Armadillo;IPR011989 Armadillo-like helical;IPR016024 Armadillo-type fold	GO_function: GO:0005515 - protein binding [Evidence IEA]
OG0012449	GTX0536PRED_010105-T1	GTX0536PRED_010105	mRNA	GTX0536_14	266997	269528	+	hypothetical protein
OG0012458	GTX0536PRED_010349-T1	GTX0536PRED_010349	mRNA	GTX0536_14	1586141	1587190	+	hypothetical protein
OG0012463	GTX0536PRED_011542-T1	GTX0536PRED_011542	mRNA	GTX0536_17	765131	766427	-	hypothetical protein
OG0012480	GTX0536PRED_000997-T1	GTX0536PRED_000997	mRNA	GTX0536_1	5781601	5782070	+	hypothetical protein
OG0012480	GTX0536PRED_012376-T1	GTX0536PRED_012376	mRNA	GTX0536_19	1428696	1429484	+	hypothetical protein
OG0012484	GTX0536PRED_005955-T1	GTX0536PRED_005955	mRNA	GTX0536_7	1290606	1292192	+	hypothetical protein
OG0012488	GTX0536PRED_010211-T1	GTX0536PRED_010211	mRNA	GTX0536_14	847441	849237	+	hypothetical protein
OG0012488	GTX0536PRED_010214-T1	GTX0536PRED_010214	mRNA	GTX0536_14	872518	874314	+	hypothetical protein
OG0012489	GTX0536PRED_005141-T1	GTX0536PRED_005141	mRNA	GTX0536_6	1164585	1168530	+	hypothetical protein
OG0012497	GTX0536PRED_007841-T1	GTX0536PRED_007841	mRNA	GTX0536_10	348728	353156	-	hypothetical protein
OG0012527	GTX0536PRED_011445-T1	GTX0536PRED_011445	mRNA	GTX0536_17	173241	174200	-	hypothetical protein		IPR011009 Protein kinase-like domain superfamily
OG0012552	GTX0536PRED_006408-T1	GTX0536PRED_006408	mRNA	GTX0536_7	3655873	3658321	-	hypothetical protein
OG0012577	GTX0536PRED_001419-T1	GTX0536PRED_001419	mRNA	GTX0536_2	1374336	1375305	-	hypothetical protein
OG0012582	GTX0536PRED_002126-T1	GTX0536PRED_002126	mRNA	GTX0536_2	4683683	4685481	+	hypothetical protein
OG0012584	GTX0536PRED_007213-T1	GTX0536PRED_007213	mRNA	GTX0536_9	213621	214412	-	hypothetical protein
OG0012588	GTX0536PRED_008363-T1	GTX0536PRED_008363	mRNA	GTX0536_10	3183116	3183928	-	hypothetical protein
OG0012596	GTX0536PRED_004804-T1	GTX0536PRED_004804	mRNA	GTX0536_5	3499880	3502756	+	hypothetical protein
OG0012882	GTX0536PRED_011109-T1	GTX0536PRED_011109	mRNA	GTX0536_16	745493	746968	-	hypothetical protein
OG0012883	GTX0536PRED_008682-T1	GTX0536PRED_008682	mRNA	GTX0536_11	1637297	1639499	+	hypothetical protein
OG0012883	GTX0536PRED_008682-T2	GTX0536PRED_008682	mRNA	GTX0536_11	1637297	1639499	+	hypothetical protein
OG0012883	GTX0536PRED_008682-T3	GTX0536PRED_008682	mRNA	GTX0536_11	1637297	1639499	+	hypothetical protein
OG0014171	GTX0536PRED_011906-T1	GTX0536PRED_011906	mRNA	GTX0536_18	572989	575922	+	hypothetical protein
OG0014272	GTX0536PRED_007747-T1	GTX0536PRED_007747	mRNA	GTX0536_9	3060660	3061240	+	hypothetical protein
OG0014274	GTX0536PRED_001000-T1	GTX0536PRED_001000	mRNA	GTX0536_1	5794635	5799786	+	hypothetical protein
OG0014283	GTX0536PRED_005402-T1	GTX0536PRED_005402	mRNA	GTX0536_6	2416119	2422125	+	hypothetical protein
OG0014284	GTX0536PRED_002381-T1	GTX0536PRED_002381	mRNA	GTX0536_3	502540	503506	+	hypothetical protein
OG0014290	GTX0536PRED_002481-T1	GTX0536PRED_002481	mRNA	GTX0536_3	989903	990879	+	hypothetical protein
OG0014296	GTX0536PRED_007840-T1	GTX0536PRED_007840	mRNA	GTX0536_10	346858	347652	-	hypothetical protein
OG0014297	GTX0536PRED_004002-T1	GTX0536PRED_004002	mRNA	GTX0536_4	3901002	3902798	+	hypothetical protein
OG0014304	GTX0536PRED_001180-T1	GTX0536PRED_001180	mRNA	GTX0536_2	105523	105822	+	hypothetical protein
OG0019151	GTX0536PRED_006592-T1	GTX0536PRED_006592	mRNA	GTX0536_8	787828	788145	+	hypothetical protein
OG0019154	GTX0536PRED_011795-T1	GTX0536PRED_011795	mRNA	GTX0536_17	2317567	2318612	+	hypothetical protein
OG0019157	GTX0536PRED_003414-T1	GTX0536PRED_003414	mRNA	GTX0536_4	847488	848246	+	hypothetical protein

## Sheet: S5_annotations
Table S4. Genome annotation table produced by Funannotate
GeneID	TranscriptID	Feature	Contig	Start	Stop	Strand	Name	Product	Alias/Synonyms	EC_number	BUSCO	PFAM	InterPro	COG	GO Terms	Protease	CAZyme
GTX0536PRED_000001	GTX0536PRED_000001-T1	mRNA	GTX0536_1	24561	32468	-		hypothetical protein				PF00069;PF07714	IPR000719 Protein kinase domain;IPR011009 Protein kinase-like domain superfamily		GO_function: GO:0005524 - ATP binding [Evidence IEA];GO_function: GO:0004672 - protein kinase activity [Evidence IEA];GO_process: GO:0006468 - protein phosphorylation [Evidence IEA]
GTX0536PRED_000002	GTX0536PRED_000002-T1	mRNA	GTX0536_1	33329	37413	-		hypothetical protein				PF00067	IPR001128 Cytochrome P450;IPR002401 Cytochrome P450, E-class, group I;IPR017972 Cytochrome P450, conserved site;IPR036396 Cytochrome P450 superfamily		GO_function: GO:0016705 - oxidoreductase activity, acting on paired donors, with incorporation or reduction of molecular oxygen [Evidence IEA];GO_function: GO:0020037 - heme binding [Evidence IEA];GO_function: GO:0005506 - iron ion binding [Evidence IEA];GO_function: GO:0004497 - monooxygenase activity [Evidence IEA]
GTX0536PRED_000003	GTX0536PRED_000003-T1	mRNA	GTX0536_1	37443	43074	-	NUG2	Nuclear/nucleolar GTPase 2			1176at3041	PF01926;PF08153	IPR006073 GTP binding domain;IPR012971 Nucleolar GTP-binding protein 2, N-terminal domain;IPR023179 GTP-binding protein, orthogonal bundle domain superfamily;IPR024929 Nucleolar GTP-binding protein 2, circularly permuted GTPase motif;IPR027417 P-loop containing nucleoside triphosphate hydrolase;IPR030378 Circularly permuted (CP)-type guanine nucleotide-binding (G) domain		GO_component: GO:0005730 - nucleolus [Evidence IEA];GO_function: GO:0005525 - GTP binding [Evidence IEA]
GTX0536PRED_000004	GTX0536PRED_000004-T1	mRNA	GTX0536_1	43078	51169	+		hypothetical protein				PF01926;PF04548;PF11886	IPR006703 AIG1-type guanine nucleotide-binding (G) domain;IPR024283 Translocase of chloroplast 159/132, membrane anchor domain;IPR027417 P-loop containing nucleoside triphosphate hydrolase;IPR045058 GTPase GIMA/IAN/Toc		GO_function: GO:0005525 - GTP binding [Evidence IEA]
GTX0536PRED_000005	GTX0536PRED_000005-T1	mRNA	GTX0536_1	51652	54147	+		hypothetical protein			5911at3041	PF01643	IPR002864 Acyl-ACP thioesterase;IPR029069 HotDog domain superfamily;IPR045023 Acyl-[acyl-carrier-protein] hydrolase FATA/B		GO_function: GO:0016297 - acyl-[acyl-carrier-protein] hydrolase activity [Evidence IEA];GO_function: GO:0016790 - thiolester hydrolase activity [Evidence IEA];GO_process: GO:0006633 - fatty acid biosynthetic process [Evidence IEA]
GTX0536PRED_000006	GTX0536PRED_000006-T1	mRNA	GTX0536_1	54936	57101	+		hypothetical protein
GTX0536PRED_000007	GTX0536PRED_000007-T1	mRNA	GTX0536_1	57725	59839	-		hypothetical protein
GTX0536PRED_000008	GTX0536PRED_000008-T1	mRNA	GTX0536_1	59990	62558	+		hypothetical protein				PF00462	IPR002109 Glutaredoxin;IPR004480 Monothiol glutaredoxin-related;IPR033658 Glutaredoxin, PICOT-like;IPR036249 Thioredoxin-like superfamily		GO_function: GO:0097573 - glutathione oxidoreductase activity [Evidence IEA]
GTX0536PRED_000009	GTX0536PRED_000009-T1	mRNA	GTX0536_1	62559	66666	+		hypothetical protein				PF00069;PF02136;PF07714	IPR000719 Protein kinase domain;IPR002075 Nuclear transport factor 2 domain;IPR008271 Serine/threonine-protein kinase, active site;IPR011009 Protein kinase-like domain superfamily;IPR017441 Protein kinase, ATP binding site;IPR018222 Nuclear transport factor 2, eukaryote;IPR032710 NTF2-like domain superfamily		GO_function: GO:0005524 - ATP binding [Evidence IEA];GO_function: GO:0004672 - protein kinase activity [Evidence IEA];GO_process: GO:0006468 - protein phosphorylation [Evidence IEA]
GTX0536PRED_000010	GTX0536PRED_000010-T1	mRNA	GTX0536_1	66694	69698	+		hypothetical protein				PF00248	IPR020471 Aldo-keto reductase;IPR023210 NADP-dependent oxidoreductase domain;IPR036812 NADP-dependent oxidoreductase domain superfamily		GO_function: GO:0016491 - oxidoreductase activity [Evidence IEA];GO_function: GO:0047834 - D-threo-aldose 1-dehydrogenase activity [Evidence IEA]
GTX0536PRED_000011	GTX0536PRED_000011-T1	mRNA	GTX0536_1	70285	72383	-		hypothetical protein				PF03647	IPR005349 TMEM14 family;IPR044890 TMEM14 superfamily		GO_component: GO:0016020 - membrane [Evidence IEA]
GTX0536PRED_000012	GTX0536PRED_000012-T1	mRNA	GTX0536_1	73539	75209	-		hypothetical protein				PF00855	IPR000313 PWWP domain
GTX0536PRED_000013	GTX0536PRED_000013-T1	mRNA	GTX0536_1	76275	80176	-		hypothetical protein				PF00160	IPR002130 Cyclophilin-type peptidyl-prolyl cis-trans isomerase domain;IPR011990 Tetratricopeptide-like helical domain superfamily;IPR019734 Tetratricopeptide repeat;IPR020892 Cyclophilin-type peptidyl-prolyl cis-trans isomerase, conserved site;IPR029000 Cyclophilin-like domain superfamily		GO_function: GO:0003755 - peptidyl-prolyl cis-trans isomerase activity [Evidence IEA];GO_function: GO:0005515 - protein binding [Evidence IEA];GO_process: GO:0000413 - protein peptidyl-prolyl isomerization [Evidence IEA];GO_process: GO:0006457 - protein folding [Evidence IEA]
GTX0536PRED_000014	GTX0536PRED_000014-T1	mRNA	GTX0536_1	84866	85351	-		hypothetical protein
GTX0536PRED_000015	GTX0536PRED_000015-T1	mRNA	GTX0536_1	85516	90625	+		hypothetical protein				PF00644;PF02877;PF05406	IPR004102 Poly(ADP-ribose) polymerase, regulatory domain;IPR008893 WGR domain;IPR012317 Poly(ADP-ribose) polymerase, catalytic domain;IPR031275 None;IPR036616 Poly(ADP-ribose) polymerase, regulatory domain superfamily;IPR036930 WGR domain superfamily		GO_function: GO:0003950 - NAD+ ADP-ribosyltransferase activity [Evidence IEA];GO_process: GO:0006302 - double-strand break repair [Evidence IEA];GO_process: GO:0006471 - protein ADP-ribosylation [Evidence IEA]
GTX0536PRED_000016	GTX0536PRED_000016-T1	mRNA	GTX0536_1	91011	92961	-		hypothetical protein				PF06203	IPR010402 CCT domain		GO_function: GO:0005515 - protein binding [Evidence IEA]
GTX0536PRED_000017	GTX0536PRED_000017-T1	mRNA	GTX0536_1	93071	102473	-		hypothetical protein				PF00069;PF07714	IPR000719 Protein kinase domain;IPR008271 Serine/threonine-protein kinase, active site;IPR011009 Protein kinase-like domain superfamily;IPR044092 Serine/threonine-protein PRP4, catalytic domain		GO_function: GO:0005524 - ATP binding [Evidence IEA];GO_function: GO:0004672 - protein kinase activity [Evidence IEA];GO_function: GO:0004674 - protein serine/threonine kinase activity [Evidence IEA];GO_process: GO:0006468 - protein phosphorylation [Evidence IEA];GO_process: GO:0045292 - mRNA cis splicing, via spliceosome [Evidence IEA]
GTX0536PRED_000018	GTX0536PRED_000018-T1	mRNA	GTX0536_1	104081	109306	-		hypothetical protein
GTX0536PRED_000019	GTX0536PRED_000019-T1	mRNA	GTX0536_1	109910	112140	+		hypothetical protein
GTX0536PRED_000020	GTX0536PRED_000020-T1	mRNA	GTX0536_1	112402	121202	+		hypothetical protein				PF01764	IPR002921 Fungal lipase-like domain;IPR029058 Alpha/Beta hydrolase fold		GO_process: GO:0006629 - lipid metabolic process [Evidence IEA]
GTX0536PRED_000020	GTX0536PRED_000020-T2	mRNA	GTX0536_1	112402	121202	+		hypothetical protein				PF01764	IPR002921 Fungal lipase-like domain;IPR029058 Alpha/Beta hydrolase fold		GO_process: GO:0006629 - lipid metabolic process [Evidence IEA]
GTX0536PRED_000021	GTX0536PRED_000021-T1	mRNA	GTX0536_1	121592	129523	+		hypothetical protein					IPR000222 PPM-type phosphatase, divalent cation binding;IPR001932 PPM-type phosphatase-like domain;IPR036457 PPM-type phosphatase-like domain superfamily		GO_function: GO:0016791 - phosphatase activity [Evidence IEA];GO_function: GO:0043169 - cation binding [Evidence IEA]
GTX0536PRED_000022	GTX0536PRED_000022-T1	mRNA	GTX0536_1	130645	132743	-		hypothetical protein				PF00226	IPR001623 DnaJ domain;IPR036869 Chaperone J-domain superfamily
GTX0536PRED_000022	GTX0536PRED_000022-T2	mRNA	GTX0536_1	130645	132743	-		hypothetical protein				PF00226	IPR001623 DnaJ domain;IPR036869 Chaperone J-domain superfamily
GTX0536PRED_000022	GTX0536PRED_000022-T3	mRNA	GTX0536_1	130645	132743	-		hypothetical protein				PF00226	IPR001623 DnaJ domain;IPR036869 Chaperone J-domain superfamily
GTX0536PRED_000023	GTX0536PRED_000023-T1	mRNA	GTX0536_1	133245	139630	-		hypothetical protein			2423at3041	PF01233;PF02799	IPR000903 Glycylpeptide N-tetradecanoyltransferase;IPR016181 Acyl-CoA N-acyltransferase;IPR022676 Glycylpeptide N-tetradecanoyltransferase, N-terminal;IPR022677 Glycylpeptide N-tetradecanoyltransferase, C-terminal;IPR022678 Glycylpeptide N-tetradecanoyltransferase, conserved site		GO_function: GO:0004379 - glycylpeptide N-tetradecanoyltransferase activity [Evidence IEA];GO_process: GO:0006499 - N-terminal protein myristoylation [Evidence IEA]
GTX0536PRED_000024	GTX0536PRED_000024-T1	mRNA	GTX0536_1	140382	140919	+		hypothetical protein				PF10183	IPR019329 NADH:ubiquinone oxidoreductase, ESSS subunit
GTX0536PRED_000025	GTX0536PRED_000025-T1	mRNA	GTX0536_1	141290	144331	-		hypothetical protein				PF00248	IPR018170 Aldo/keto reductase, conserved site;IPR020471 Aldo-keto reductase;IPR023210 NADP-dependent oxidoreductase domain;IPR036812 NADP-dependent oxidoreductase domain superfamily		GO_function: GO:0016491 - oxidoreductase activity [Evidence IEA];GO_function: GO:0047834 - D-threo-aldose 1-dehydrogenase activity [Evidence IEA]
GTX0536PRED_000026	GTX0536PRED_000026-T1	mRNA	GTX0536_1	145184	148405	-		hypothetical protein				PF00248	IPR018170 Aldo/keto reductase, conserved site;IPR020471 Aldo-keto reductase;IPR023210 NADP-dependent oxidoreductase domain;IPR036812 NADP-dependent oxidoreductase domain superfamily		GO_function: GO:0016491 - oxidoreductase activity [Evidence IEA];GO_function: GO:0047834 - D-threo-aldose 1-dehydrogenase activity [Evidence IEA]
GTX0536PRED_000027	GTX0536PRED_000027-T1	mRNA	GTX0536_1	149420	149758	-		hypothetical protein
GTX0536PRED_000028	GTX0536PRED_000028-T1	mRNA	GTX0536_1	155247	163285	+		hypothetical protein
GTX0536PRED_000029	GTX0536PRED_000029-T1	mRNA	GTX0536_1	164743	170882	-		hypothetical protein				PF01979;PF07969	IPR011059 Metal-dependent hydrolase, composite domain superfamily;IPR013108 Amidohydrolase 3;IPR032466 Metal-dependent hydrolase;IPR033932 YtcJ like		GO_function: GO:0016810 - hydrolase activity, acting on carbon-nitrogen (but not peptide) bonds [Evidence IEA]
GTX0536PRED_000030	GTX0536PRED_000030-T1	mRNA	GTX0536_1	173025	176725	-		hypothetical protein				PF01593;PF13450	IPR002937 Amine oxidase;IPR036188 FAD/NAD(P)-binding domain superfamily		GO_function: GO:0016491 - oxidoreductase activity [Evidence IEA]
GTX0536PRED_000031	GTX0536PRED_000031-T1	mRNA	GTX0536_1	177704	179408	-		hypothetical protein
GTX0536PRED_000032	GTX0536PRED_000032-T1	mRNA	GTX0536_1	180448	183317	+		hypothetical protein
GTX0536PRED_000033	GTX0536PRED_000033-T1	mRNA	GTX0536_1	183365	202001	-		hypothetical protein				PF13374	IPR011990 Tetratricopeptide-like helical domain superfamily;IPR019734 Tetratricopeptide repeat		GO_function: GO:0005515 - protein binding [Evidence IEA]
GTX0536PRED_000034	GTX0536PRED_000034-T1	mRNA	GTX0536_1	202133	211537	+		hypothetical protein				PF06813	IPR010658 Nodulin-like;IPR036259 MFS transporter superfamily
GTX0536PRED_000035	GTX0536PRED_000035-T1	mRNA	GTX0536_1	214945	215491	+		hypothetical protein
GTX0536PRED_000036	GTX0536PRED_000036-T1	mRNA	GTX0536_1	215592	216228	-		hypothetical protein
GTX0536PRED_000037	GTX0536PRED_000037-T1	mRNA	GTX0536_1	216477	219829	+		hypothetical protein
GTX0536PRED_000038	GTX0536PRED_000038-T1	mRNA	GTX0536_1	219981	231329	-		hypothetical protein
GTX0536PRED_000038	GTX0536PRED_000038-T2	mRNA	GTX0536_1	219981	231329	-		hypothetical protein
GTX0536PRED_000039	GTX0536PRED_000039-T1	mRNA	GTX0536_1	231564	232125	+		hypothetical protein				PF07491	IPR011107 Type 1 protein phosphatase inhibitor		GO_function: GO:0004865 - protein serine/threonine phosphatase inhibitor activity [Evidence IEA];GO_process: GO:0032515 - negative regulation of phosphoprotein phosphatase activity [Evidence IEA]
GTX0536PRED_000040	GTX0536PRED_000040-T1	mRNA	GTX0536_1	232845	234600	-		hypothetical protein
GTX0536PRED_000041	GTX0536PRED_000041-T1	mRNA	GTX0536_1	236383	236963	-		hypothetical protein
GTX0536PRED_000042	GTX0536PRED_000042-T1	mRNA	GTX0536_1	236988	237480	-		hypothetical protein
GTX0536PRED_000043	GTX0536PRED_000043-T1	mRNA	GTX0536_1	237573	238409	-		hypothetical protein
GTX0536PRED_000044	GTX0536PRED_000044-T1	mRNA	GTX0536_1	240802	241227	-		hypothetical protein
GTX0536PRED_000045	GTX0536PRED_000045-T1	mRNA	GTX0536_1	242690	244044	-	RPL21E	60S ribosomal protein L21-2			7266at3041	PF01157	IPR001147 Ribosomal protein L21e;IPR008991 Translation protein SH3-like domain superfamily;IPR018259 Ribosomal protein L21e, conserved site;IPR036948 Ribosomal protein L21 superfamily		GO_component: GO:0005840 - ribosome [Evidence IEA];GO_function: GO:0003735 - structural constituent of ribosome [Evidence IEA];GO_process: GO:0006412 - translation [Evidence IEA]
GTX0536PRED_000046	GTX0536PRED_000046-T1	mRNA	GTX0536_1	244313	246624	+	SSU1	Plasma membrane sulfite pump involved in sulfite metabolism					IPR000573 Aconitase A/isopropylmalate dehydratase small subunit, swivel domain;IPR011827 Hydrolyase LeuD/HacB/DmdB;IPR015928 Aconitase/3-isopropylmalate dehydratase, swivel;IPR033940 3-isopropylmalate dehydratase, swivel domain		GO_function: GO:0016836 - hydro-lyase activity [Evidence IEA]
GTX0536PRED_000047	GTX0536PRED_000047-T1	mRNA	GTX0536_1	245711	248863	-		hypothetical protein				PF13460	IPR016040 NAD(P)-binding domain;IPR036291 NAD(P)-binding domain superfamily
GTX0536PRED_000047	GTX0536PRED_000047-T2	mRNA	GTX0536_1	245711	248863	-		hypothetical protein					IPR036291 NAD(P)-binding domain superfamily
GTX0536PRED_000048	GTX0536PRED_000048-T1	mRNA	GTX0536_1	248975	262202	+		hypothetical protein					IPR000571 Zinc finger, CCCH-type		GO_function: GO:0046872 - metal ion binding [Evidence IEA]
GTX0536PRED_000049	GTX0536PRED_000049-T1	mRNA	GTX0536_1	262529	263447	+		hypothetical protein				PF05983	IPR009244 Mediator complex, subunit Med7;IPR037212 Mediator complex, subunit Med7/Med21-like;IPR044888 Mediator complex, subunit Med7 superfmaily		GO_component: GO:0016592 - mediator complex [Evidence IEA];GO_function: GO:0003712 - transcription coregulator activity [Evidence IEA];GO_process: GO:0006357 - regulation of transcription by RNA polymerase II [Evidence IEA]
GTX0536PRED_000050	GTX0536PRED_000050-T1	mRNA	GTX0536_1	264634	265639	-		hypothetical protein
GTX0536PRED_000051	GTX0536PRED_000051-T1	mRNA	GTX0536_1	265855	278927	-		hypothetical protein				PF00090;PF19030	IPR000742 EGF-like domain;IPR000884 Thrombospondin type-1 (TSP1) repeat;IPR002049 Laminin-type EGF domain;IPR013273 ADAMTS/ADAMTS-like;IPR036383 Thrombospondin type-1 (TSP1) repeat superfamily
GTX0536PRED_000052	GTX0536PRED_000052-T1	mRNA	GTX0536_1	278985	279921	+		hypothetical protein
GTX0536PRED_000053	GTX0536PRED_000053-T1	mRNA	GTX0536_1	280669	282727	-		hypothetical protein				PF10294	IPR019410 Lysine methyltransferase;IPR029063 S-adenosyl-L-methionine-dependent methyltransferase superfamily
GTX0536PRED_000054	GTX0536PRED_000054-T1	mRNA	GTX0536_1	282896	290962	+		hypothetical protein			4134at3041	PF00817;PF11799;PF18439	IPR001126 UmuC domain;IPR017961 DNA polymerase, Y-family, little finger domain;IPR022880 DNA polymerase IV;IPR036775 DNA polymerase, Y-family, little finger domain superfamily;IPR041298 DNA polymerase eta, ubiquitin-binding zinc finger;IPR043128 Reverse transcriptase/Diguanylate cyclase domain;IPR043502 DNA/RNA polymerase superfamily		GO_function: GO:0003887 - DNA-directed DNA polymerase activity [Evidence IEA];GO_function: GO:0003684 - damaged DNA binding [Evidence IEA];GO_process: GO:0006281 - DNA repair [Evidence IEA]
GTX0536PRED_000055	GTX0536PRED_000055-T1	mRNA	GTX0536_1	291074	292445	-	ISU1	iron-binding protein			8318at3041	PF01592	IPR002871 NIF system FeS cluster assembly, NifU, N-terminal;IPR011339 Iron-sulfur cluster assembly scaffold protein IscU		GO_function: GO:0051536 - iron-sulfur cluster binding [Evidence IEA];GO_function: GO:0005506 - iron ion binding [Evidence IEA];GO_process: GO:0016226 - iron-sulfur cluster assembly [Evidence IEA]
GTX0536PRED_000056	GTX0536PRED_000056-T1	mRNA	GTX0536_1	292595	297764	+		hypothetical protein				PF00365	IPR000023 Phosphofructokinase domain;IPR022953 ATP-dependent 6-phosphofructokinase;IPR035966 Phosphofructokinase superfamily		GO_function: GO:0003872 - 6-phosphofructokinase activity [Evidence IEA];GO_process: GO:0006002 - fructose 6-phosphate metabolic process [Evidence IEA];GO_process: GO:0006096 - glycolytic process [Evidence IEA]
GTX0536PRED_000057	GTX0536PRED_000057-T1	mRNA	GTX0536_1	298478	300043	+		hypothetical protein				PF04725	IPR006814 Photosystem II PsbR		GO_component: GO:0042651 - thylakoid membrane [Evidence IEA];GO_component: GO:0009654 - photosystem II oxygen evolving complex [Evidence IEA];GO_component: GO:0009523 - photosystem II [Evidence IEA];GO_process: GO:0015979 - photosynthesis [Evidence IEA]
GTX0536PRED_000058	GTX0536PRED_000058-T1	mRNA	GTX0536_1	300252	321092	-		hypothetical protein				PF00249	IPR001005 SANT/Myb domain;IPR009057 Homeobox-like domain superfamily;IPR017884 SANT domain;IPR017930 Myb domain
GTX0536PRED_000059	GTX0536PRED_000059-T1	mRNA	GTX0536_1	322377	325277	+		hypothetical protein
GTX0536PRED_000060	GTX0536PRED_000060-T1	mRNA	GTX0536_1	329016	332209	-		hypothetical protein					IPR004827 Basic-leucine zipper domain		GO_function: GO:0003700 - DNA-binding transcription factor activity [Evidence IEA];GO_process: GO:0006355 - regulation of transcription, DNA-templated [Evidence IEA]
GTX0536PRED_000060	GTX0536PRED_000060-T2	mRNA	GTX0536_1	329016	332209	-		hypothetical protein					IPR004827 Basic-leucine zipper domain		GO_function: GO:0003700 - DNA-binding transcription factor activity [Evidence IEA];GO_process: GO:0006355 - regulation of transcription, DNA-templated [Evidence IEA]
GTX0536PRED_000061	GTX0536PRED_000061-T1	mRNA	GTX0536_1	335620	336388	+	URM1	Ubiquitin-related modifier 1				PF09138	IPR012675 Beta-grasp domain superfamily;IPR015221 Ubiquitin-related modifier 1;IPR016155 Molybdopterin synthase/thiamin biosynthesis sulphur carrier, beta-grasp		GO_component: GO:0005737 - cytoplasm [Evidence IEA];GO_process: GO:0034227 - tRNA thio-modification [Evidence IEA]
GTX0536PRED_000062	GTX0536PRED_000062-T1	mRNA	GTX0536_1	337942	342547	-		hypothetical protein				PF02042	IPR003035 RWP-RK domain;IPR044607 Transcription factor RKD-like		GO_function: GO:0003700 - DNA-binding transcription factor activity [Evidence IEA]
GTX0536PRED_000063	GTX0536PRED_000063-T1	mRNA	GTX0536_1	346369	356081	+		hypothetical protein				PF00982	IPR001830 Glycosyl transferase, family 20;IPR003337 Trehalose-phosphatase;IPR023214 HAD superfamily;IPR036412 HAD-like superfamily		GO_function: GO:0003824 - catalytic activity [Evidence IEA];GO_process: GO:0005992 - trehalose biosynthetic process [Evidence IEA]		GT20
GTX0536PRED_000064	GTX0536PRED_000064-T1	mRNA	GTX0536_1	356795	361696	+		hypothetical protein				PF04755	IPR006843 Plastid lipid-associated protein/fibrillin conserved domain;IPR039633 Plastid-lipid-associated protein
GTX0536PRED_000065	GTX0536PRED_000065-T1	mRNA	GTX0536_1	362802	365907	-		hypothetical protein					IPR011989 Armadillo-like helical;IPR016024 Armadillo-type fold
GTX0536PRED_000066	GTX0536PRED_000066-T1	mRNA	GTX0536_1	369680	375949	+		hypothetical protein				PF13238	IPR027417 P-loop containing nucleoside triphosphate hydrolase
GTX0536PRED_000066	GTX0536PRED_000066-T2	mRNA	GTX0536_1	369680	375949	+		hypothetical protein				PF13238	IPR027417 P-loop containing nucleoside triphosphate hydrolase
GTX0536PRED_000067	GTX0536PRED_000067-T1	mRNA	GTX0536_1	375645	382126	-		hypothetical protein
GTX0536PRED_000068	GTX0536PRED_000068-T1	mRNA	GTX0536_1	382607	383857	+		hypothetical protein				PF03446;PF03807	IPR028939 Pyrroline-5-carboxylate reductase, catalytic, N-terminal;IPR036291 NAD(P)-binding domain superfamily
GTX0536PRED_000069	GTX0536PRED_000069-T1	mRNA	GTX0536_1	385006	385353	+		hypothetical protein
GTX0536PRED_000070	GTX0536PRED_000070-T1	mRNA	GTX0536_1	385479	388958	+		hypothetical protein				PF00005	IPR003439 ABC transporter-like, ATP-binding domain;IPR003593 AAA+ ATPase domain;IPR015856 ABC transporter, CbiO/EcfA subunit;IPR027417 P-loop containing nucleoside triphosphate hydrolase		GO_component: GO:0016020 - membrane [Evidence IEA];GO_function: GO:0005524 - ATP binding [Evidence IEA];GO_process: GO:0055085 - transmembrane transport [Evidence IEA]
GTX0536PRED_000071	GTX0536PRED_000071-T1	mRNA	GTX0536_1	389735	391916	-		hypothetical protein
GTX0536PRED_000072	GTX0536PRED_000072-T1	mRNA	GTX0536_1	394640	395622	-		hypothetical protein
GTX0536PRED_000073	GTX0536PRED_000073-T1	mRNA	GTX0536_1	396462	398802	-		hypothetical protein				PF00106;PF01370;PF08659;PF13561	IPR002347 Short-chain dehydrogenase/reductase SDR;IPR036291 NAD(P)-binding domain superfamily		GO_function: GO:0016491 - oxidoreductase activity [Evidence IEA]
GTX0536PRED_000074	GTX0536PRED_000074-T1	mRNA	GTX0536_1	400514	410892	-		hypothetical protein				PF00027;PF00520;PF07885	IPR000595 Cyclic nucleotide-binding domain;IPR003938 Potassium channel, voltage-dependent, EAG/ELK/ERG;IPR005821 Ion transport domain;IPR014710 RmlC-like jelly roll fold;IPR018490 Cyclic nucleotide-binding domain superfamily		GO_component: GO:0016020 - membrane [Evidence IEA];GO_function: GO:0005216 - ion channel activity [Evidence IEA];GO_function: GO:0005249 - voltage-gated potassium channel activity [Evidence IEA];GO_process: GO:0006811 - ion transport [Evidence IEA];GO_process: GO:0006813 - potassium ion transport [Evidence IEA];GO_process: GO:0055085 - transmembrane transport [Evidence IEA]
GTX0536PRED_000075	GTX0536PRED_000075-T1	mRNA	GTX0536_1	411185	415997	+		hypothetical protein
GTX0536PRED_000076	GTX0536PRED_000076-T1	mRNA	GTX0536_1	416079	430397	-		hypothetical protein				PF12422	IPR011989 Armadillo-like helical;IPR016024 Armadillo-type fold;IPR024741 Condensin-2 complex subunit G2		GO_component: GO:0005634 - nucleus [Evidence IEA]
GTX0536PRED_000076	GTX0536PRED_000076-T2	mRNA	GTX0536_1	416079	430397	-		hypothetical protein				PF12422	IPR011989 Armadillo-like helical;IPR016024 Armadillo-type fold;IPR024741 Condensin-2 complex subunit G2		GO_component: GO:0005634 - nucleus [Evidence IEA]
GTX0536PRED_000077	GTX0536PRED_000077-T1	mRNA	GTX0536_1	430483	434426	+		hypothetical protein				PF01612;PF14493	IPR002562 3'-5' exonuclease domain;IPR012337 Ribonuclease H-like superfamily;IPR029491 Helicase Helix-turn-helix domain;IPR036397 Ribonuclease H superfamily		GO_function: GO:0003676 - nucleic acid binding [Evidence IEA];GO_function: GO:0008408 - 3'-5' exonuclease activity [Evidence IEA];GO_process: GO:0006139 - nucleobase-containing compound metabolic process [Evidence IEA]
GTX0536PRED_000077	GTX0536PRED_000077-T2	mRNA	GTX0536_1	430483	434426	+		hypothetical protein				PF01612;PF14493	IPR002562 3'-5' exonuclease domain;IPR012337 Ribonuclease H-like superfamily;IPR029491 Helicase Helix-turn-helix domain;IPR036397 Ribonuclease H superfamily		GO_function: GO:0003676 - nucleic acid binding [Evidence IEA];GO_function: GO:0008408 - 3'-5' exonuclease activity [Evidence IEA];GO_process: GO:0006139 - nucleobase-containing compound metabolic process [Evidence IEA]
GTX0536PRED_000077	GTX0536PRED_000077-T3	mRNA	GTX0536_1	430483	434426	+		hypothetical protein				PF01612	IPR002562 3'-5' exonuclease domain;IPR012337 Ribonuclease H-like superfamily;IPR036397 Ribonuclease H superfamily		GO_function: GO:0003676 - nucleic acid binding [Evidence IEA];GO_function: GO:0008408 - 3'-5' exonuclease activity [Evidence IEA];GO_process: GO:0006139 - nucleobase-containing compound metabolic process [Evidence IEA]
GTX0536PRED_000078	GTX0536PRED_000078-T1	mRNA	GTX0536_1	434880	436466	+		hypothetical protein
GTX0536PRED_000079	GTX0536PRED_000079-T1	mRNA	GTX0536_1	437054	442699	-		hypothetical protein
GTX0536PRED_000080	GTX0536PRED_000080-T1	mRNA	GTX0536_1	442876	450185	+		hypothetical protein
GTX0536PRED_000081	GTX0536PRED_000081-T1	mRNA	GTX0536_1	450527	455023	+		hypothetical protein				PF03572	IPR001478 PDZ domain;IPR004447 C-terminal-processing peptidase S41A;IPR005151 Tail specific protease;IPR029045 ClpP/crotonase-like domain superfamily;IPR036034 PDZ superfamily		GO_function: GO:0008236 - serine-type peptidase activity [Evidence IEA];GO_function: GO:0005515 - protein binding [Evidence IEA];GO_process: GO:0006508 - proteolysis [Evidence IEA]	S41A
GTX0536PRED_000082	GTX0536PRED_000082-T1	mRNA	GTX0536_1	455406	457041	-		hypothetical protein				PF01734	IPR002641 Patatin-like phospholipase domain;IPR016035 Acyl transferase/acyl hydrolase/lysophospholipase		GO_process: GO:0006629 - lipid metabolic process [Evidence IEA]
GTX0536PRED_000083	GTX0536PRED_000083-T1	mRNA	GTX0536_1	457190	463738	+		hypothetical protein				PF13355	IPR025344 ARC6, IMS domain;IPR044685 Protein ACCUMULATION AND REPLICATION OF CHLOROPLASTS 6-like
GTX0536PRED_000084	GTX0536PRED_000084-T1	mRNA	GTX0536_1	463799	468009	-		hypothetical protein
GTX0536PRED_000085	GTX0536PRED_000085-T1	mRNA	GTX0536_1	469348	470454	+		hypothetical protein
GTX0536PRED_000086	GTX0536PRED_000086-T1	mRNA	GTX0536_1	470657	472789	-		hypothetical protein
GTX0536PRED_000087	GTX0536PRED_000087-T1	mRNA	GTX0536_1	474296	476519	-		hypothetical protein
GTX0536PRED_000088	GTX0536PRED_000088-T1	mRNA	GTX0536_1	477676	481866	-		hypothetical protein				PF13649	IPR025799 Protein arginine N-methyltransferase;IPR029063 S-adenosyl-L-methionine-dependent methyltransferase superfamily		GO_function: GO:0016274 - protein-arginine N-methyltransferase activity [Evidence IEA];GO_process: GO:0018216 - peptidyl-arginine methylation [Evidence IEA]
GTX0536PRED_000089	GTX0536PRED_000089-T1	mRNA	GTX0536_1	481846	487816	-		hypothetical protein					IPR011990 Tetratricopeptide-like helical domain superfamily;IPR025799 Protein arginine N-methyltransferase;IPR029063 S-adenosyl-L-methionine-dependent methyltransferase superfamily		GO_function: GO:0016274 - protein-arginine N-methyltransferase activity [Evidence IEA];GO_function: GO:0005515 - protein binding [Evidence IEA];GO_process: GO:0018216 - peptidyl-arginine methylation [Evidence IEA]
GTX0536PRED_000090	GTX0536PRED_000090-T1	mRNA	GTX0536_1	491340	498666	+		hypothetical protein					IPR030465 Centrosomal protein of 131kDa		GO_process: GO:0035735 - intraciliary transport involved in cilium assembly [Evidence IEA]
GTX0536PRED_000091	GTX0536PRED_000091-T1	mRNA	GTX0536_1	503168	506040	-		hypothetical protein				PF00153	IPR002067 Mitochondrial carrier protein;IPR018108 Mitochondrial substrate/solute carrier;IPR023395 Mitochondrial carrier domain superfamily		GO_process: GO:0055085 - transmembrane transport [Evidence IEA]
GTX0536PRED_000092	GTX0536PRED_000092-T1	mRNA	GTX0536_1	506162	510528	+		hypothetical protein					IPR004827 Basic-leucine zipper domain		GO_function: GO:0003700 - DNA-binding transcription factor activity [Evidence IEA];GO_process: GO:0006355 - regulation of transcription, DNA-templated [Evidence IEA]
GTX0536PRED_000093	GTX0536PRED_000093-T1	mRNA	GTX0536_1	509042	510513	-		hypothetical protein
GTX0536PRED_000094	GTX0536PRED_000094-T1	mRNA	GTX0536_1	510921	513582	-		hypothetical protein
GTX0536PRED_000094	GTX0536PRED_000094-T2	mRNA	GTX0536_1	510921	513582	-		hypothetical protein
GTX0536PRED_000095	GTX0536PRED_000095-T1	mRNA	GTX0536_1	513728	514811	-		hypothetical protein
GTX0536PRED_000096	GTX0536PRED_000096-T1	mRNA	GTX0536_1	515648	516630	+		hypothetical protein
GTX0536PRED_012622	GTX0536PRED_012622-T1	mRNA	GTX0536_1	518205	533095	+		hypothetical protein				PF00628;PF13871;PF13872	IPR001965 Zinc finger, PHD-type;IPR011011 Zinc finger, FYVE/PHD-type;IPR013083 Zinc finger, RING/FYVE/PHD-type;IPR019786 Zinc finger, PHD-type, conserved site;IPR019787 Zinc finger, PHD-finger;IPR026741 Protein strawberry notch;IPR026937 Strawberry notch, helicase C domain;IPR027417 P-loop containing nucleoside triphosphate hydrolase;IPR039187 Strawberry notch, AAA domain		GO_process: GO:0006355 - regulation of transcription, DNA-templated [Evidence IEA]
GTX0536PRED_000097	GTX0536PRED_000097-T1	mRNA	GTX0536_1	533159	536213	+		hypothetical protein				PF00400	IPR001680 WD40 repeat;IPR015943 WD40/YVTN repeat-like-containing domain superfamily;IPR017383 Actin-related protein 2/3 complex subunit 1;IPR036322 WD40-repeat-containing domain superfamily		GO_component: GO:0015629 - actin cytoskeleton [Evidence IEA];GO_component: GO:0005885 - Arp2/3 protein complex [Evidence IEA];GO_function: GO:0005515 - protein binding [Evidence IEA];GO_process: GO:0034314 - Arp2/3 complex-mediated actin nucleation [Evidence IEA];GO_process: GO:0030833 - regulation of actin filament polymerization [Evidence IEA]
GTX0536PRED_000097	GTX0536PRED_000097-T2	mRNA	GTX0536_1	533159	536213	+		hypothetical protein				PF00400	IPR001680 WD40 repeat;IPR015943 WD40/YVTN repeat-like-containing domain superfamily;IPR017383 Actin-related protein 2/3 complex subunit 1;IPR036322 WD40-repeat-containing domain superfamily		GO_component: GO:0015629 - actin cytoskeleton [Evidence IEA];GO_component: GO:0005885 - Arp2/3 protein complex [Evidence IEA];GO_function: GO:0005515 - protein binding [Evidence IEA];GO_process: GO:0034314 - Arp2/3 complex-mediated actin nucleation [Evidence IEA];GO_process: GO:0030833 - regulation of actin filament polymerization [Evidence IEA]
GTX0536PRED_000098	GTX0536PRED_000098-T1	mRNA	GTX0536_1	537850	539262	+		hypothetical protein				PF00505;PF09011	IPR009071 High mobility group box domain;IPR036910 High mobility group box domain superfamily
GTX0536PRED_000099	GTX0536PRED_000099-T1	mRNA	GTX0536_1	539656	544517	-		hypothetical protein				PF08757	IPR014867 Spore coat protein CotH/Invasin CotH2/3/7
GTX0536PRED_000100	GTX0536PRED_000100-T1	mRNA	GTX0536_1	544713	545242	-		hypothetical protein
GTX0536PRED_000101	GTX0536PRED_000101-T1	mRNA	GTX0536_1	545713	553062	-		hypothetical protein
GTX0536PRED_000102	GTX0536PRED_000102-T1	mRNA	GTX0536_1	553188	555147	-		hypothetical protein			5982at3041	PF00023;PF12796;PF13606;PF13637;PF13857	IPR002110 Ankyrin repeat;IPR036770 Ankyrin repeat-containing domain superfamily		GO_function: GO:0005515 - protein binding [Evidence IEA]
GTX0536PRED_000103	GTX0536PRED_000103-T1	mRNA	GTX0536_1	555271	557326	+		hypothetical protein				PF00153	IPR018108 Mitochondrial substrate/solute carrier;IPR023395 Mitochondrial carrier domain superfamily
GTX0536PRED_000104	GTX0536PRED_000104-T1	mRNA	GTX0536_1	557500	566788	-		hypothetical protein				PF00072;PF00512;PF02518	IPR001789 Signal transduction response regulator, receiver domain;IPR003594 Histidine kinase/HSP90-like ATPase;IPR003661 Signal transduction histidine kinase, dimerisation/phosphoacceptor domain;IPR004358 Signal transduction histidine kinase-related protein, C-terminal;IPR005467 Histidine kinase domain;IPR011006 CheY-like superfamily;IPR036097 Signal transduction histidine kinase, dimerisation/ph…		GO_function: GO:0000155 - phosphorelay sensor kinase activity [Evidence IEA];GO_function: GO:0016772 - transferase activity, transferring phosphorus-containing groups [Evidence IEA];GO_process: GO:0016310 - phosphorylation [Evidence IEA];GO_process: GO:0000160 - phosphorelay signal transduction system [Evidence IEA];GO_process: GO:0007165 - signal transduction [Evidence IEA]
GTX0536PRED_000104	GTX0536PRED_000104-T2	mRNA	GTX0536_1	557500	566788	-		hypothetical protein				PF00512;PF02518	IPR001789 Signal transduction response regulator, receiver domain;IPR003594 Histidine kinase/HSP90-like ATPase;IPR003661 Signal transduction histidine kinase, dimerisation/phosphoacceptor domain;IPR004358 Signal transduction histidine kinase-related protein, C-terminal;IPR005467 Histidine kinase domain;IPR011006 CheY-like superfamily;IPR036097 Signal transduction histidine kinase, dimerisation/ph…		GO_function: GO:0000155 - phosphorelay sensor kinase activity [Evidence IEA];GO_function: GO:0016772 - transferase activity, transferring phosphorus-containing groups [Evidence IEA];GO_process: GO:0016310 - phosphorylation [Evidence IEA];GO_process: GO:0000160 - phosphorelay signal transduction system [Evidence IEA];GO_process: GO:0007165 - signal transduction [Evidence IEA]
GTX0536PRED_000105	GTX0536PRED_000105-T1	mRNA	GTX0536_1	567107	572037	-		hypothetical protein			6491at3041	PF00155	IPR001917 Aminotransferase, class-II, pyridoxal-phosphate binding site;IPR004839 Aminotransferase, class I/classII;IPR015421 Pyridoxal phosphate-dependent transferase, major domain;IPR015422 Pyridoxal phosphate-dependent transferase, small domain;IPR015424 Pyridoxal phosphate-dependent transferase		GO_function: GO:0030170 - pyridoxal phosphate binding [Evidence IEA];GO_function: GO:0003824 - catalytic activity [Evidence IEA];GO_function: GO:0016740 - transferase activity [Evidence IEA];GO_process: GO:0009058 - biosynthetic process [Evidence IEA]
GTX0536PRED_000106	GTX0536PRED_000106-T1	mRNA	GTX0536_1	574007	574375	-		hypothetical protein
GTX0536PRED_000107	GTX0536PRED_000107-T1	mRNA	GTX0536_1	575595	577957	-		hypothetical protein					IPR004827 Basic-leucine zipper domain		GO_function: GO:0003700 - DNA-binding transcription factor activity [Evidence IEA];GO_process: GO:0006355 - regulation of transcription, DNA-templated [Evidence IEA]
GTX0536PRED_000107	GTX0536PRED_000107-T2	mRNA	GTX0536_1	575595	577957	-		hypothetical protein					IPR004827 Basic-leucine zipper domain		GO_function: GO:0003700 - DNA-binding transcription factor activity [Evidence IEA];GO_process: GO:0006355 - regulation of transcription, DNA-templated [Evidence IEA]
GTX0536PRED_000108	GTX0536PRED_000108-T1	mRNA	GTX0536_1	580169	588734	+		hypothetical protein			2467at3041	PF13500	IPR004472 Dethiobiotin synthase BioD;IPR005814 Aminotransferase class-III;IPR015421 Pyridoxal phosphate-dependent transferase, major domain;IPR015422 Pyridoxal phosphate-dependent transferase, small domain;IPR015424 Pyridoxal phosphate-dependent transferase;IPR027417 P-loop containing nucleoside triphosphate hydrolase		GO_function: GO:0030170 - pyridoxal phosphate binding [Evidence IEA];GO_function: GO:0005524 - ATP binding [Evidence IEA];GO_function: GO:0008483 - transaminase activity [Evidence IEA];GO_function: GO:0000287 - magnesium ion binding [Evidence IEA];GO_function: GO:0004141 - dethiobiotin synthase activity [Evidence IEA];GO_function: GO:0003824 - catalytic activity [Evidence IEA];GO_process: GO:0009…
GTX0536PRED_000109	GTX0536PRED_000109-T1	mRNA	GTX0536_1	588721	590021	-		hypothetical protein				PF00293	IPR000086 NUDIX hydrolase domain;IPR015797 NUDIX hydrolase-like domain superfamily;IPR020084 NUDIX hydrolase, conserved site;IPR022927 RNA pyrophosphohydrolase RppH		GO_function: GO:0016787 - hydrolase activity [Evidence IEA]
GTX0536PRED_000110	GTX0536PRED_000110-T1	mRNA	GTX0536_1	590156	595957	+		hypothetical protein			2202at3041	PF04055;PF06968	IPR002684 Biotin synthase/Biotin biosynthesis bifunctional protein BioAB;IPR006638 Elp3/MiaA/NifB-like, radical SAM core domain;IPR007197 Radical SAM;IPR010722 Biotin and thiamin synthesis-associated domain;IPR013785 Aldolase-type TIM barrel;IPR024177 Biotin synthase		GO_function: GO:0051536 - iron-sulfur cluster binding [Evidence IEA];GO_function: GO:0003824 - catalytic activity [Evidence IEA];GO_function: GO:0004076 - biotin synthase activity [Evidence IEA];GO_process: GO:0009102 - biotin biosynthetic process [Evidence IEA]
GTX0536PRED_000111	GTX0536PRED_000111-T1	mRNA	GTX0536_1	596382	597252	+		hypothetical protein
GTX0536PRED_000112	GTX0536PRED_000112-T1	mRNA	GTX0536_1	597993	600354	-		hypothetical protein
GTX0536PRED_000113	GTX0536PRED_000113-T1	mRNA	GTX0536_1	600343	603174	-		hypothetical protein				PF04969	IPR007052 CS domain;IPR008978 HSP20-like chaperone
GTX0536PRED_000114	GTX0536PRED_000114-T1	mRNA	GTX0536_1	603285	607586	+		hypothetical protein			366at3041	PF00514;PF00651	IPR000210 BTB/POZ domain;IPR000225 Armadillo;IPR011333 SKP1/BTB/POZ domain superfamily;IPR011989 Armadillo-like helical;IPR016024 Armadillo-type fold;IPR044282 Armadillo repeat protein ABAP1/ARIA		GO_function: GO:0005515 - protein binding [Evidence IEA]
GTX0536PRED_000115	GTX0536PRED_000115-T1	mRNA	GTX0536_1	608236	609345	-		hypothetical protein
GTX0536PRED_000116	GTX0536PRED_000116-T1	mRNA	GTX0536_1	609831	612238	-		hypothetical protein			5677at3041	PF00076;PF12353	IPR000504 RNA recognition motif domain;IPR012677 Nucleotide-binding alpha-beta plait domain superfamily;IPR017334 Eukaryotic translation initiation factor 3 subunit G;IPR024675 Eukaryotic translation initiation factor 3 subunit G, N-terminal;IPR034240 eIF3G, RNA recognition motif;IPR035979 RNA-binding domain superfamily		GO_component: GO:0005737 - cytoplasm [Evidence IEA];GO_component: GO:0005852 - eukaryotic translation initiation factor 3 complex [Evidence IEA];GO_function: GO:0003676 - nucleic acid binding [Evidence IEA];GO_function: GO:0003743 - translation initiation factor activity [Evidence IEA]
GTX0536PRED_000117	GTX0536PRED_000117-T1	mRNA	GTX0536_1	612473	624157	+		hypothetical protein				PF00176;PF00271;PF04851	IPR000330 SNF2, N-terminal;IPR001650 Helicase, C-terminal;IPR014001 Helicase superfamily 1/2, ATP-binding domain;IPR027417 P-loop containing nucleoside triphosphate hydrolase;IPR038718 SNF2-like, N-terminal domain superfamily		GO_function: GO:0005524 - ATP binding [Evidence IEA];GO_function: GO:0070615 - nucleosome-dependent ATPase activity [Evidence IEA]
GTX0536PRED_000117	GTX0536PRED_000117-T2	mRNA	GTX0536_1	612473	624157	+		hypothetical protein				PF00176;PF00271;PF04851	IPR000330 SNF2, N-terminal;IPR001650 Helicase, C-terminal;IPR014001 Helicase superfamily 1/2, ATP-binding domain;IPR027417 P-loop containing nucleoside triphosphate hydrolase;IPR038718 SNF2-like, N-terminal domain superfamily		GO_function: GO:0005524 - ATP binding [Evidence IEA];GO_function: GO:0070615 - nucleosome-dependent ATPase activity [Evidence IEA]
GTX0536PRED_000118	GTX0536PRED_000118-T1	mRNA	GTX0536_1	624461	631331	+		hypothetical protein				PF00069;PF07714	IPR000719 Protein kinase domain;IPR001245 Serine-threonine/tyrosine-protein kinase, catalytic domain;IPR008271 Serine/threonine-protein kinase, active site;IPR011009 Protein kinase-like domain superfamily		GO_function: GO:0005524 - ATP binding [Evidence IEA];GO_function: GO:0004672 - protein kinase activity [Evidence IEA];GO_process: GO:0006468 - protein phosphorylation [Evidence IEA]
GTX0536PRED_000119	GTX0536PRED_000119-T1	mRNA	GTX0536_1	631584	631952	+		hypothetical protein
GTX0536PRED_000120	GTX0536PRED_000120-T1	mRNA	GTX0536_1	632702	673827	+		hypothetical protein				PF03028;PF07728;PF08393;PF12774;PF12775;PF12777;PF12780;PF12781;PF17852;PF17857;PF18198;PF18199	IPR003593 AAA+ ATPase domain;IPR004273 Dynein heavy chain region D6 P-loop domain;IPR013602 Dynein heavy chain, linker;IPR024317 Dynein heavy chain, AAA module D4;IPR024743 Dynein heavy chain, coiled coil stalk;IPR026980 None;IPR027417 P-loop containing nucleoside triphosphate hydrolase;IPR035699 Dynein heavy chain, hydrolytic ATP-binding dynein motor region;IPR035706 Dynein heavy chain, ATP-bind…		GO_component: GO:0005858 - axonemal dynein complex [Evidence IEA];GO_component: GO:0030286 - dynein complex [Evidence IEA];GO_function: GO:0003777 - microtubule motor activity [Evidence IEA];GO_function: GO:0005524 - ATP binding [Evidence IEA];GO_function: GO:0008569 - ATP-dependent microtubule motor activity, minus-end-directed [Evidence IEA];GO_function: GO:0016887 - ATPase [Evidence IEA];GO_pr…
GTX0536PRED_000121	GTX0536PRED_000121-T1	mRNA	GTX0536_1	674135	675871	-		hypothetical protein				PF00190	IPR001929 Germin;IPR006045 Cupin 1;IPR011051 RmlC-like cupin domain superfamily;IPR014710 RmlC-like jelly roll fold		GO_function: GO:0030145 - manganese ion binding [Evidence IEA]
GTX0536PRED_000122	GTX0536PRED_000122-T1	mRNA	GTX0536_1	678008	682876	-		hypothetical protein				PF10263	IPR006640 SprT-like
GTX0536PRED_000123	GTX0536PRED_000123-T1	mRNA	GTX0536_1	682879	696031	+		hypothetical protein				PF04048;PF10475	IPR007191 Exocyst complex component Sec8, N-terminal;IPR039682 Exocyst complex component Sec8/EXOC4		GO_component: GO:0000145 - exocyst [Evidence IEA];GO_process: GO:0006904 - vesicle docking involved in exocytosis [Evidence IEA];GO_process: GO:0090522 - vesicle tethering involved in exocytosis [Evidence IEA]
GTX0536PRED_000124	GTX0536PRED_000124-T1	mRNA	GTX0536_1	697593	698465	-		hypothetical protein					IPR002073 3'5'-cyclic nucleotide phosphodiesterase, catalytic domain;IPR036971 3'5'-cyclic nucleotide phosphodiesterase, catalytic domain superfamily		GO_function: GO:0004114 - 3',5'-cyclic-nucleotide phosphodiesterase activity [Evidence IEA];GO_process: GO:0007165 - signal transduction [Evidence IEA]
GTX0536PRED_000125	GTX0536PRED_000125-T1	mRNA	GTX0536_1	701813	708548	-		hypothetical protein				PF07992	IPR002938 FAD-binding domain;IPR036188 FAD/NAD(P)-binding domain superfamily		GO_function: GO:0071949 - FAD binding [Evidence IEA]
GTX0536PRED_000126	GTX0536PRED_000126-T1	mRNA	GTX0536_1	708631	714322	-		hypothetical protein				PF02270	IPR003196 Transcription initiation factor IIF, beta subunit;IPR036388 Winged helix-like DNA-binding domain superfamily;IPR036390 Winged helix DNA-binding domain superfamily;IPR040450 TFIIF beta subunit, HTH domain		GO_component: GO:0005674 - transcription factor TFIIF complex [Evidence IEA];GO_process: GO:0006367 - transcription initiation from RNA polymerase II promoter [Evidence IEA];GO_process: GO:0006366 - transcription by RNA polymerase II [Evidence IEA]
GTX0536PRED_000127	GTX0536PRED_000127-T1	mRNA	GTX0536_1	714157	725177	-		hypothetical protein				PF00069;PF07714	IPR000719 Protein kinase domain;IPR001245 Serine-threonine/tyrosine-protein kinase, catalytic domain;IPR008271 Serine/threonine-protein kinase, active site;IPR011009 Protein kinase-like domain superfamily		GO_function: GO:0005524 - ATP binding [Evidence IEA];GO_function: GO:0004672 - protein kinase activity [Evidence IEA];GO_process: GO:0006468 - protein phosphorylation [Evidence IEA]
GTX0536PRED_000128	GTX0536PRED_000128-T1	mRNA	GTX0536_1	725838	729073	+		hypothetical protein					IPR001680 WD40 repeat;IPR015943 WD40/YVTN repeat-like-containing domain superfamily;IPR019775 WD40 repeat, conserved site;IPR036322 WD40-repeat-containing domain superfamily;IPR040323 EARP and GARP complex-interacting protein 1		GO_function: GO:0005515 - protein binding [Evidence IEA]
GTX0536PRED_000129	GTX0536PRED_000129-T1	mRNA	GTX0536_1	731648	735566	-		hypothetical protein				PF00076	IPR000504 RNA recognition motif domain;IPR012677 Nucleotide-binding alpha-beta plait domain superfamily;IPR035979 RNA-binding domain superfamily		GO_function: GO:0003676 - nucleic acid binding [Evidence IEA]
GTX0536PRED_000129	GTX0536PRED_000129-T2	mRNA	GTX0536_1	731648	735566	-		hypothetical protein				PF00076	IPR000504 RNA recognition motif domain;IPR012677 Nucleotide-binding alpha-beta plait domain superfamily;IPR035979 RNA-binding domain superfamily		GO_function: GO:0003676 - nucleic acid binding [Evidence IEA]
GTX0536PRED_000130	GTX0536PRED_000130-T1	mRNA	GTX0536_1	735638	740394	-		hypothetical protein				PF00850	IPR000286 Histone deacetylase family;IPR003084 Histone deacetylase;IPR023696 Ureohydrolase domain superfamily;IPR023801 Histone deacetylase domain;IPR037138 Histone deacetylase domain superfamily		GO_function: GO:0004407 - histone deacetylase activity [Evidence IEA];GO_process: GO:0016575 - histone deacetylation [Evidence IEA]
GTX0536PRED_000130	GTX0536PRED_000130-T2	mRNA	GTX0536_1	735638	740394	-		hypothetical protein				PF00850	IPR000286 Histone deacetylase family;IPR003084 Histone deacetylase;IPR023696 Ureohydrolase domain superfamily;IPR023801 Histone deacetylase domain;IPR037138 Histone deacetylase domain superfamily		GO_function: GO:0004407 - histone deacetylase activity [Evidence IEA];GO_process: GO:0016575 - histone deacetylation [Evidence IEA]
GTX0536PRED_000131	GTX0536PRED_000131-T1	mRNA	GTX0536_1	740576	744076	+		hypothetical protein
GTX0536PRED_000132	GTX0536PRED_000132-T1	mRNA	GTX0536_1	743641	749612	-		hypothetical protein				PF03061	IPR006683 Thioesterase domain;IPR029069 HotDog domain superfamily;IPR033120 Hotdog acyl-CoA thioesterase (ACOT)-type domain;IPR040170 Cytosolic acyl coenzyme A thioester hydrolase		GO_function: GO:0016790 - thiolester hydrolase activity [Evidence IEA]
GTX0536PRED_000133	GTX0536PRED_000133-T1	mRNA	GTX0536_1	749723	751189	+		hypothetical protein
GTX0536PRED_000134	GTX0536PRED_000134-T1	mRNA	GTX0536_1	751255	762820	-		hypothetical protein				PF01857;PF01858;PF11934	IPR002719 Retinoblastoma-associated protein, B-box;IPR002720 Retinoblastoma-associated protein, A-box;IPR024599 Retinoblastoma-associated protein, N-terminal;IPR028309 Retinoblastoma protein family;IPR036915 Cyclin-like superfamily		GO_component: GO:0005634 - nucleus [Evidence IEA];GO_process: GO:0006357 - regulation of transcription by RNA polymerase II [Evidence IEA];GO_process: GO:0051726 - regulation of cell cycle [Evidence IEA]
GTX0536PRED_000135	GTX0536PRED_000135-T1	mRNA	GTX0536_1	763594	766387	+		hypothetical protein
GTX0536PRED_000136	GTX0536PRED_000136-T1	mRNA	GTX0536_1	766623	772016	-		hypothetical protein				PF01564;PF13649;PF17284	IPR001045 Spermidine/spermine synthases;IPR029063 S-adenosyl-L-methionine-dependent methyltransferase superfamily;IPR030374 Polyamine biosynthesis domain;IPR035246 Spermidine synthase, tetramerisation domain;IPR037163 Spermidine synthase, tetramerisation domain superfamily		GO_function: GO:0003824 - catalytic activity [Evidence IEA]
GTX0536PRED_000137	GTX0536PRED_000137-T1	mRNA	GTX0536_1	772090	776133	+		hypothetical protein				PF00150;PF00232	IPR001360 Glycoside hydrolase family 1;IPR017853 Glycoside hydrolase superfamily		GO_function: GO:0004553 - hydrolase activity, hydrolyzing O-glycosyl compounds [Evidence IEA];GO_process: GO:0005975 - carbohydrate metabolic process [Evidence IEA]		GH1;GH5
GTX0536PRED_000138	GTX0536PRED_000138-T1	mRNA	GTX0536_1	778694	780747	-		hypothetical protein				PF00957;PF13774	IPR001388 Synaptobrevin-like;IPR010908 Longin domain;IPR011012 Longin-like domain superfamily;IPR042855 v-SNARE, coiled-coil homology domain		GO_component: GO:0016021 - integral component of membrane [Evidence IEA];GO_process: GO:0016192 - vesicle-mediated transport [Evidence IEA]
GTX0536PRED_000139	GTX0536PRED_000139-T1	mRNA	GTX0536_1	780996	786250	+		hypothetical protein				PF09335
GTX0536PRED_000140	GTX0536PRED_000140-T1	mRNA	GTX0536_1	786347	793239	-		hypothetical protein
GTX0536PRED_000140	GTX0536PRED_000140-T2	mRNA	GTX0536_1	786347	793239	-		hypothetical protein
GTX0536PRED_000141	GTX0536PRED_000141-T1	mRNA	GTX0536_1	793423	793808	+		hypothetical protein
GTX0536PRED_000142	GTX0536PRED_000142-T1	mRNA	GTX0536_1	799007	801709	+		hypothetical protein
GTX0536PRED_000143	GTX0536PRED_000143-T1	mRNA	GTX0536_1	802162	811476	-		hypothetical protein				PF00515;PF07719;PF13174;PF13176;PF13181;PF13374;PF13414;PF13424;PF13431;PF13432;PF14559	IPR001440 Tetratricopeptide repeat 1;IPR011990 Tetratricopeptide-like helical domain superfamily;IPR019734 Tetratricopeptide repeat;IPR029489 O-GlcNAc transferase, C-terminal;IPR037919 UDP-N-acetylglucosamine--peptide N-acetylglucosaminyltransferase 110kDa subunit		GO_function: GO:0016757 - glycosyltransferase activity [Evidence IEA];GO_function: GO:0005515 - protein binding [Evidence IEA];GO_process: GO:0006493 - protein O-linked glycosylation [Evidence IEA]
GTX0536PRED_000144	GTX0536PRED_000144-T1	mRNA	GTX0536_1	812422	814187	-		hypothetical protein
GTX0536PRED_012623	GTX0536PRED_012623-T1	mRNA	GTX0536_1	816881	820983	+		hypothetical protein
GTX0536PRED_000145	GTX0536PRED_000145-T1	mRNA	GTX0536_1	823911	824402	-		hypothetical protein				PF02214	IPR000210 BTB/POZ domain;IPR003131 Potassium channel tetramerisation-type BTB domain;IPR011333 SKP1/BTB/POZ domain superfamily		GO_function: GO:0005515 - protein binding [Evidence IEA];GO_process: GO:0051260 - protein homooligomerization [Evidence IEA]
GTX0536PRED_000146	GTX0536PRED_000146-T1	mRNA	GTX0536_1	828947	839213	+		hypothetical protein				PF00069;PF07714	IPR000719 Protein kinase domain;IPR008271 Serine/threonine-protein kinase, active site;IPR011009 Protein kinase-like domain superfamily;IPR017441 Protein kinase, ATP binding site		GO_function: GO:0005524 - ATP binding [Evidence IEA];GO_function: GO:0004672 - protein kinase activity [Evidence IEA];GO_process: GO:0006468 - protein phosphorylation [Evidence IEA]
GTX0536PRED_000146	GTX0536PRED_000146-T2	mRNA	GTX0536_1	828947	839213	+		hypothetical protein				PF00069;PF07714	IPR000719 Protein kinase domain;IPR008271 Serine/threonine-protein kinase, active site;IPR011009 Protein kinase-like domain superfamily;IPR017441 Protein kinase, ATP binding site		GO_function: GO:0005524 - ATP binding [Evidence IEA];GO_function: GO:0004672 - protein kinase activity [Evidence IEA];GO_process: GO:0006468 - protein phosphorylation [Evidence IEA]
GTX0536PRED_000146	GTX0536PRED_000146-T3	mRNA	GTX0536_1	828947	839213	+		hypothetical protein				PF00069;PF07714	IPR000719 Protein kinase domain;IPR008271 Serine/threonine-protein kinase, active site;IPR011009 Protein kinase-like domain superfamily;IPR017441 Protein kinase, ATP binding site		GO_function: GO:0005524 - ATP binding [Evidence IEA];GO_function: GO:0004672 - protein kinase activity [Evidence IEA];GO_process: GO:0006468 - protein phosphorylation [Evidence IEA]
GTX0536PRED_000147	GTX0536PRED_000147-T1	mRNA	GTX0536_1	840311	844269	-		hypothetical protein				PF00249;PF13921	IPR001005 SANT/Myb domain;IPR006447 Myb domain, plants;IPR009057 Homeobox-like domain superfamily;IPR017884 SANT domain;IPR017930 Myb domain		GO_function: GO:0003677 - DNA binding [Evidence IEA]
GTX0536PRED_000148	GTX0536PRED_000148-T1	mRNA	GTX0536_1	845557	850201	+		hypothetical protein				PF00076	IPR000504 RNA recognition motif domain;IPR012677 Nucleotide-binding alpha-beta plait domain superfamily;IPR035979 RNA-binding domain superfamily		GO_function: GO:0003676 - nucleic acid binding [Evidence IEA]
GTX0536PRED_000149	GTX0536PRED_000149-T1	mRNA	GTX0536_1	850169	854836	-		hypothetical protein			4417at3041	PF03435	IPR005097 Saccharopine dehydrogenase, NADP binding domain;IPR036291 NAD(P)-binding domain superfamily		GO_function: GO:0016491 - oxidoreductase activity [Evidence IEA]
GTX0536PRED_000150	GTX0536PRED_000150-T1	mRNA	GTX0536_1	854945	855954	+		hypothetical protein			10012at3041	PF03795	IPR005545 YCII-related;IPR011008 Dimeric alpha-beta barrel
GTX0536PRED_000151	GTX0536PRED_000151-T1	mRNA	GTX0536_1	856510	866839	-		hypothetical protein				PF09273	IPR015353 Rubisco LSMT, substrate-binding domain;IPR036464 Rubisco LSMT, substrate-binding domain superfamily
GTX0536PRED_000152	GTX0536PRED_000152-T1	mRNA	GTX0536_1	867001	868778	+		hypothetical protein				PF05050	IPR006342 Methyltransferase FkbM;IPR029063 S-adenosyl-L-methionine-dependent methyltransferase superfamily
GTX0536PRED_000153	GTX0536PRED_000153-T1	mRNA	GTX0536_1	868809	875385	-		hypothetical protein
GTX0536PRED_000154	GTX0536PRED_000154-T1	mRNA	GTX0536_1	875421	878308	+		hypothetical protein
GTX0536PRED_000155	GTX0536PRED_000155-T1	mRNA	GTX0536_1	878471	883296	+		hypothetical protein				PF00022	IPR004000 Actin family;IPR015623 None;IPR043129 ATPase, nucleotide binding domain		GO_component: GO:0005885 - Arp2/3 protein complex [Evidence IEA];GO_function: GO:0005524 - ATP binding [Evidence IEA];GO_process: GO:0034314 - Arp2/3 complex-mediated actin nucleation [Evidence IEA];GO_process: GO:0007015 - actin filament organization [Evidence IEA]
GTX0536PRED_000156	GTX0536PRED_000156-T1	mRNA	GTX0536_1	883371	895382	+		hypothetical protein				PF00023;PF00632;PF12796;PF13637	IPR000569 HECT domain;IPR002110 Ankyrin repeat;IPR020683 Domain of unknown function DUF3447;IPR035983 HECT, E3 ligase catalytic domain;IPR036770 Ankyrin repeat-containing domain superfamily		GO_function: GO:0004842 - ubiquitin-protein transferase activity [Evidence IEA];GO_function: GO:0005515 - protein binding [Evidence IEA]
GTX0536PRED_000157	GTX0536PRED_000157-T1	mRNA	GTX0536_1	896288	904949	-		hypothetical protein				PF00582	IPR006016 UspA
GTX0536PRED_000157	GTX0536PRED_000157-T2	mRNA	GTX0536_1	896288	904949	-		hypothetical protein				PF00582	IPR006016 UspA
GTX0536PRED_000158	GTX0536PRED_000158-T1	mRNA	GTX0536_1	905179	911493	-		hypothetical protein				PF01547;PF13531	IPR005669 Thiosulphate/Sulfate-binding protein		GO_function: GO:0015419 - ABC-type sulfate transporter activity [Evidence IEA];GO_process: GO:0008272 - sulfate transport [Evidence IEA]
GTX0536PRED_000158	GTX0536PRED_000158-T2	mRNA	GTX0536_1	905179	911493	-		hypothetical protein				PF01547;PF13531	IPR005669 Thiosulphate/Sulfate-binding protein		GO_function: GO:0015419 - ABC-type sulfate transporter activity [Evidence IEA];GO_process: GO:0008272 - sulfate transport [Evidence IEA]
GTX0536PRED_000159	GTX0536PRED_000159-T1	mRNA	GTX0536_1	911769	913823	-		hypothetical protein				PF00069;PF07714	IPR000719 Protein kinase domain;IPR011009 Protein kinase-like domain superfamily;IPR017441 Protein kinase, ATP binding site		GO_function: GO:0005524 - ATP binding [Evidence IEA];GO_function: GO:0004672 - protein kinase activity [Evidence IEA];GO_process: GO:0006468 - protein phosphorylation [Evidence IEA]
GTX0536PRED_000160	GTX0536PRED_000160-T1	mRNA	GTX0536_1	914428	916229	-		hypothetical protein
GTX0536PRED_000160	GTX0536PRED_000160-T2	mRNA	GTX0536_1	914428	916229	-		hypothetical protein
GTX0536PRED_000161	GTX0536PRED_000161-T1	mRNA	GTX0536_1	920446	921516	+		hypothetical protein
GTX0536PRED_000162	GTX0536PRED_000162-T1	mRNA	GTX0536_1	924622	925955	-		hypothetical protein
GTX0536PRED_000163	GTX0536PRED_000163-T1	mRNA	GTX0536_1	926294	936385	+		hypothetical protein
GTX0536PRED_000164	GTX0536PRED_000164-T1	mRNA	GTX0536_1	936132	936983	-		hypothetical protein					IPR042575 Ubiquitin-associated protein 1, C-terminal
GTX0536PRED_000165	GTX0536PRED_000165-T1	mRNA	GTX0536_1	937578	943356	+		hypothetical protein				PF00728;PF02838	IPR015882 Beta-hexosaminidase, bacterial type, N-terminal;IPR015883 Glycoside hydrolase family 20, catalytic domain;IPR017853 Glycoside hydrolase superfamily;IPR025705 Beta-hexosaminidase;IPR029018 Beta-hexosaminidase-like, domain 2		GO_function: GO:0004553 - hydrolase activity, hydrolyzing O-glycosyl compounds [Evidence IEA];GO_function: GO:0004563 - beta-N-acetylhexosaminidase activity [Evidence IEA];GO_process: GO:0005975 - carbohydrate metabolic process [Evidence IEA]		GH20
GTX0536PRED_000166	GTX0536PRED_000166-T1	mRNA	GTX0536_1	943884	951702	-		hypothetical protein				PF03109	IPR004147 ABC1 atypical kinase-like domain;IPR011009 Protein kinase-like domain superfamily;IPR034646 ADCK3-like domain
GTX0536PRED_000167	GTX0536PRED_000167-T1	mRNA	GTX0536_1	954455	957884	-		hypothetical protein				PF02958	IPR004119 Ecdysteroid kinase-like;IPR011009 Protein kinase-like domain superfamily;IPR015897 CHK kinase-like
GTX0536PRED_000167	GTX0536PRED_000167-T2	mRNA	GTX0536_1	954455	957884	-		hypothetical protein					IPR004119 Ecdysteroid kinase-like;IPR011009 Protein kinase-like domain superfamily;IPR015897 CHK kinase-like
GTX0536PRED_000167	GTX0536PRED_000167-T3	mRNA	GTX0536_1	954455	957884	-		hypothetical protein				PF02958	IPR004119 Ecdysteroid kinase-like;IPR011009 Protein kinase-like domain superfamily
GTX0536PRED_000167	GTX0536PRED_000167-T4	mRNA	GTX0536_1	954455	957884	-		hypothetical protein				PF02958	IPR004119 Ecdysteroid kinase-like;IPR011009 Protein kinase-like domain superfamily
GTX0536PRED_000168	GTX0536PRED_000168-T1	mRNA	GTX0536_1	958771	962460	+		hypothetical protein				PF01169	IPR001727 Gdt1 family;IPR036259 MFS transporter superfamily
GTX0536PRED_000169	GTX0536PRED_000169-T1	mRNA	GTX0536_1	962669	965589	+		hypothetical protein				PF03083	IPR004316 SWEET sugar transporter		GO_component: GO:0016021 - integral component of membrane [Evidence IEA]
GTX0536PRED_000170	GTX0536PRED_000170-T1	mRNA	GTX0536_1	965975	967157	+		hypothetical protein			9281at3041	PF03876;PF08292	IPR005576 RNA polymerase Rpb7-like , N-terminal;IPR012340 Nucleic acid-binding, OB-fold;IPR013238 RNA polymerase III, subunit Rpc25;IPR036898 RNA polymerase Rpb7-like, N-terminal domain superfamily;IPR045113 RNA polymerase subunit Rpb7-like		GO_function: GO:0003899 - DNA-directed 5'-3' RNA polymerase activity [Evidence IEA];GO_process: GO:0006352 - DNA-templated transcription, initiation [Evidence IEA];GO_process: GO:0006351 - transcription, DNA-templated [Evidence IEA]
GTX0536PRED_000171	GTX0536PRED_000171-T1	mRNA	GTX0536_1	967684	969611	-		hypothetical protein			8623at3041	PF01956	IPR002809 Integral membrane protein EMC3/TMCO1-like;IPR008568 ER membrane protein complex subunit 3		GO_component: GO:0016020 - membrane [Evidence IEA]
GTX0536PRED_000172	GTX0536PRED_000172-T1	mRNA	GTX0536_1	969725	974385	-		hypothetical protein				PF07228	IPR001932 PPM-type phosphatase-like domain;IPR036457 PPM-type phosphatase-like domain superfamily;IPR039123 Protein phosphatase PTC7 homolog		GO_function: GO:0016791 - phosphatase activity [Evidence IEA]
GTX0536PRED_000173	GTX0536PRED_000173-T1	mRNA	GTX0536_1	976246	981175	+		hypothetical protein
GTX0536PRED_012624	GTX0536PRED_012624-T1	mRNA	GTX0536_1	982257	990878	+		hypothetical protein				PF13245;PF13604	IPR010285 DNA helicase Pif1-like;IPR027417 P-loop containing nucleoside triphosphate hydrolase		GO_function: GO:0003678 - DNA helicase activity [Evidence IEA];GO_process: GO:0006281 - DNA repair [Evidence IEA];GO_process: GO:0000723 - telomere maintenance [Evidence IEA]
GTX0536PRED_012624	GTX0536PRED_012624-T2	mRNA	GTX0536_1	982257	990878	+		hypothetical protein				PF05970;PF13245;PF13604	IPR001878 Zinc finger, CCHC-type;IPR010285 DNA helicase Pif1-like;IPR027417 P-loop containing nucleoside triphosphate hydrolase;IPR036875 Zinc finger, CCHC-type superfamily		GO_function: GO:0008270 - zinc ion binding [Evidence IEA];GO_function: GO:0003676 - nucleic acid binding [Evidence IEA];GO_function: GO:0003678 - DNA helicase activity [Evidence IEA];GO_process: GO:0006281 - DNA repair [Evidence IEA];GO_process: GO:0000723 - telomere maintenance [Evidence IEA]
GTX0536PRED_012624	GTX0536PRED_012624-T3	mRNA	GTX0536_1	982257	990878	+		hypothetical protein				PF00098;PF05970;PF13245;PF13604	IPR010285 DNA helicase Pif1-like;IPR027417 P-loop containing nucleoside triphosphate hydrolase		GO_function: GO:0003678 - DNA helicase activity [Evidence IEA];GO_process: GO:0006281 - DNA repair [Evidence IEA];GO_process: GO:0000723 - telomere maintenance [Evidence IEA]
GTX0536PRED_000174	GTX0536PRED_000174-T1	mRNA	GTX0536_1	991037	994354	-		hypothetical protein
GTX0536PRED_000175	GTX0536PRED_000175-T1	mRNA	GTX0536_1	994448	998366	+	CSN4	COP9/signalosome complex subunit Csn4, variant 2				PF01399	IPR000717 Proteasome component (PCI) domain;IPR036388 Winged helix-like DNA-binding domain superfamily;IPR036390 Winged helix DNA-binding domain superfamily;IPR037754 None;IPR040134 26S Proteasome non-ATPase regulatory subunit 12/COP9 signalosome complex subunit 4		GO_component: GO:0008180 - COP9 signalosome [Evidence IEA]
GTX0536PRED_000175	GTX0536PRED_000175-T2	mRNA	GTX0536_1	994448	998366	+	CSN4	COP9/signalosome complex subunit Csn4				PF01399	IPR000717 Proteasome component (PCI) domain;IPR036388 Winged helix-like DNA-binding domain superfamily;IPR036390 Winged helix DNA-binding domain superfamily;IPR037754 None;IPR040134 26S Proteasome non-ATPase regulatory subunit 12/COP9 signalosome complex subunit 4		GO_component: GO:0008180 - COP9 signalosome [Evidence IEA]
GTX0536PRED_000176	GTX0536PRED_000176-T1	mRNA	GTX0536_1	998498	1009377	+		hypothetical protein			1878at3041	PF12569;PF13181	IPR011990 Tetratricopeptide-like helical domain superfamily;IPR019734 Tetratricopeptide repeat;IPR021183 N-terminal acetyltransferase A, auxiliary subunit		GO_function: GO:0005515 - protein binding [Evidence IEA]
GTX0536PRED_000177	GTX0536PRED_000177-T1	mRNA	GTX0536_1	1011412	1011780	+		hypothetical protein
GTX0536PRED_000178	GTX0536PRED_000178-T1	mRNA	GTX0536_1	1014448	1015344	+		hypothetical protein
GTX0536PRED_000179	GTX0536PRED_000179-T1	mRNA	GTX0536_1	1016502	1017465	-		hypothetical protein				PF04483	IPR007572 Uncharacterised protein family Ycf20
GTX0536PRED_000180	GTX0536PRED_000180-T1	mRNA	GTX0536_1	1018202	1022098	-		hypothetical protein				PF00248	IPR018170 Aldo/keto reductase, conserved site;IPR020471 Aldo-keto reductase;IPR023210 NADP-dependent oxidoreductase domain;IPR036812 NADP-dependent oxidoreductase domain superfamily		GO_function: GO:0016491 - oxidoreductase activity [Evidence IEA];GO_function: GO:0047834 - D-threo-aldose 1-dehydrogenase activity [Evidence IEA]
GTX0536PRED_000181	GTX0536PRED_000181-T1	mRNA	GTX0536_1	1022259	1033533	+		hypothetical protein					IPR032482 Protein of unknown function DUF5054
GTX0536PRED_000181	GTX0536PRED_000181-T2	mRNA	GTX0536_1	1022259	1033533	+		hypothetical protein					IPR032482 Protein of unknown function DUF5054
GTX0536PRED_000182	GTX0536PRED_000182-T1	mRNA	GTX0536_1	1033778	1036316	-		hypothetical protein				PF04641	IPR006735 Replication termination factor 2;IPR027799 Replication termination factor 2, RING-finger		GO_process: GO:1902979 - mitotic DNA replication termination [Evidence IEA]
GTX0536PRED_000183	GTX0536PRED_000183-T1	mRNA	GTX0536_1	1036470	1037397	+		hypothetical protein
GTX0536PRED_000184	GTX0536PRED_000184-T1	mRNA	GTX0536_1	1038505	1044299	+		hypothetical protein					IPR036464 Rubisco LSMT, substrate-binding domain superfamily
GTX0536PRED_000184	GTX0536PRED_000184-T2	mRNA	GTX0536_1	1038505	1044299	+		hypothetical protein					IPR036464 Rubisco LSMT, substrate-binding domain superfamily
GTX0536PRED_000185	GTX0536PRED_000185-T1	mRNA	GTX0536_1	1044234	1045331	-		hypothetical protein				PF12906	IPR011016 Zinc finger, RING-CH-type;IPR013083 Zinc finger, RING/FYVE/PHD-type		GO_function: GO:0008270 - zinc ion binding [Evidence IEA]
GTX0536PRED_000186	GTX0536PRED_000186-T1	mRNA	GTX0536_1	1045903	1048920	-		hypothetical protein					IPR003690 Transcription termination factor, mitochondrial/chloroplastic;IPR038538 MTERF superfamily, mitochondrial/chloroplastic		GO_function: GO:0003690 - double-stranded DNA binding [Evidence IEA];GO_process: GO:0006355 - regulation of transcription, DNA-templated [Evidence IEA]
GTX0536PRED_000187	GTX0536PRED_000187-T1	mRNA	GTX0536_1	1049098	1050700	+		hypothetical protein				PF15305	IPR029302 Intraflagellar transport protein 43		GO_component: GO:0030991 - intraciliary transport particle A [Evidence IEA]
GTX0536PRED_000188	GTX0536PRED_000188-T1	mRNA	GTX0536_1	1057240	1064703	+		hypothetical protein				PF00439	IPR001487 Bromodomain;IPR018359 Bromodomain, conserved site;IPR036427 Bromodomain-like superfamily		GO_function: GO:0005515 - protein binding [Evidence IEA]
GTX0536PRED_000189	GTX0536PRED_000189-T1	mRNA	GTX0536_1	1064401	1067143	-		hypothetical protein				PF00226	IPR001623 DnaJ domain;IPR036869 Chaperone J-domain superfamily
GTX0536PRED_000189	GTX0536PRED_000189-T2	mRNA	GTX0536_1	1064401	1067143	-		hypothetical protein				PF00226	IPR001623 DnaJ domain;IPR036869 Chaperone J-domain superfamily
GTX0536PRED_000190	GTX0536PRED_000190-T1	mRNA	GTX0536_1	1067241	1068765	+		hypothetical protein
GTX0536PRED_000191	GTX0536PRED_000191-T1	mRNA	GTX0536_1	1068905	1074874	-		hypothetical protein				PF01256	IPR000631 ATP/ADP-dependent (S)-NAD(P)H-hydrate dehydratase;IPR029056 Ribokinase-like		GO_function: GO:0052855 - ADP-dependent NAD(P)H-hydrate dehydratase activity [Evidence IEA]
GTX0536PRED_000191	GTX0536PRED_000191-T2	mRNA	GTX0536_1	1068905	1074874	-		hypothetical protein				PF01256	IPR000631 ATP/ADP-dependent (S)-NAD(P)H-hydrate dehydratase;IPR029056 Ribokinase-like		GO_function: GO:0052855 - ADP-dependent NAD(P)H-hydrate dehydratase activity [Evidence IEA]
GTX0536PRED_000192	GTX0536PRED_000192-T1	mRNA	GTX0536_1	1074937	1077724	+		hypothetical protein				PF01553	IPR000872 Tafazzin;IPR002123 Phospholipid/glycerol acyltransferase		GO_function: GO:0016746 - acyltransferase activity [Evidence IEA];GO_process: GO:0006644 - phospholipid metabolic process [Evidence IEA]
GTX0536PRED_000193	GTX0536PRED_000193-T1	mRNA	GTX0536_1	1077200	1085880	-		hypothetical protein					IPR024129 Sphingomyelin phosphodiesterase 4		GO_function: GO:0050290 - sphingomyelin phosphodiesterase D activity [Evidence IEA]
GTX0536PRED_000194	GTX0536PRED_000194-T1	mRNA	GTX0536_1	1086377	1092263	-		hypothetical protein				PF01545;PF16916	IPR002524 Cation efflux protein;IPR027469 Cation efflux transmembrane domain superfamily;IPR027470 Cation efflux protein, cytoplasmic domain;IPR036837 Cation efflux protein, cytoplasmic domain superfamily		GO_component: GO:0016021 - integral component of membrane [Evidence IEA];GO_function: GO:0008324 - cation transmembrane transporter activity [Evidence IEA];GO_process: GO:0006812 - cation transport [Evidence IEA];GO_process: GO:0055085 - transmembrane transport [Evidence IEA]
GTX0536PRED_000195	GTX0536PRED_000195-T1	mRNA	GTX0536_1	1092408	1096021	-		hypothetical protein			7051at3041	PF16282	IPR001005 SANT/Myb domain;IPR027109 SWR1-complex protein 4/DNA methyltransferase 1-associated protein 1;IPR032563 DAMP1, SANT/Myb-like domain		GO_component: GO:0035267 - NuA4 histone acetyltransferase complex [Evidence IEA];GO_process: GO:0043968 - histone H2A acetylation [Evidence IEA];GO_process: GO:0006281 - DNA repair [Evidence IEA];GO_process: GO:0043967 - histone H4 acetylation [Evidence IEA];GO_process: GO:0006338 - chromatin remodeling [Evidence IEA]
GTX0536PRED_000195	GTX0536PRED_000195-T2	mRNA	GTX0536_1	1092408	1096021	-		hypothetical protein				PF16282	IPR001005 SANT/Myb domain;IPR027109 SWR1-complex protein 4/DNA methyltransferase 1-associated protein 1;IPR032563 DAMP1, SANT/Myb-like domain		GO_component: GO:0035267 - NuA4 histone acetyltransferase complex [Evidence IEA];GO_process: GO:0043968 - histone H2A acetylation [Evidence IEA];GO_process: GO:0006281 - DNA repair [Evidence IEA];GO_process: GO:0043967 - histone H4 acetylation [Evidence IEA];GO_process: GO:0006338 - chromatin remodeling [Evidence IEA]
GTX0536PRED_000196	GTX0536PRED_000196-T1	mRNA	GTX0536_1	1096149	1098468	+		hypothetical protein				PF00112	IPR000169 Cysteine peptidase, cysteine active site;IPR000668 Peptidase C1A, papain C-terminal;IPR025660 Cysteine peptidase, histidine active site;IPR038765 Papain-like cysteine peptidase superfamily;IPR039417 Papain-like cysteine endopeptidase		GO_function: GO:0008234 - cysteine-type peptidase activity [Evidence IEA];GO_process: GO:0006508 - proteolysis [Evidence IEA]	C01A
GTX0536PRED_000197	GTX0536PRED_000197-T1	mRNA	GTX0536_1	1098687	1105996	+		hypothetical protein				PF00355;PF01266;PF13450	IPR005805 Rieske iron-sulphur protein, C-terminal;IPR006076 FAD dependent oxidoreductase;IPR017941 Rieske [2Fe-2S] iron-sulphur domain;IPR036188 FAD/NAD(P)-binding domain superfamily;IPR036922 Rieske [2Fe-2S] iron-sulphur domain superfamily		GO_component: GO:0016020 - membrane [Evidence IEA];GO_function: GO:0016491 - oxidoreductase activity [Evidence IEA];GO_function: GO:0051537 - 2 iron, 2 sulfur cluster binding [Evidence IEA]
GTX0536PRED_000198	GTX0536PRED_000198-T1	mRNA	GTX0536_1	1107776	1110501	+		hypothetical protein			5060at3041	PF00076;PF00642	IPR000504 RNA recognition motif domain;IPR000571 Zinc finger, CCCH-type;IPR003954 RNA recognition motif domain, eukaryote;IPR009145 U2 auxiliary factor small subunit;IPR012677 Nucleotide-binding alpha-beta plait domain superfamily;IPR035979 RNA-binding domain superfamily		GO_component: GO:0089701 - U2AF complex [Evidence IEA];GO_function: GO:0003723 - RNA binding [Evidence IEA];GO_function: GO:0003676 - nucleic acid binding [Evidence IEA];GO_function: GO:0046872 - metal ion binding [Evidence IEA];GO_process: GO:0000398 - mRNA splicing, via spliceosome [Evidence IEA]
GTX0536PRED_000199	GTX0536PRED_000199-T1	mRNA	GTX0536_1	1110757	1114761	-		hypothetical protein				PF01344;PF13415;PF13418;PF13964	IPR006652 Kelch repeat type 1;IPR011043 Galactose oxidase/kelch, beta-propeller;IPR015915 Kelch-type beta propeller		GO_function: GO:0005515 - protein binding [Evidence IEA]
GTX0536PRED_000200	GTX0536PRED_000200-T1	mRNA	GTX0536_1	1115071	1122254	-		hypothetical protein				PF00112	IPR000668 Peptidase C1A, papain C-terminal;IPR025661 Cysteine peptidase, asparagine active site;IPR033157 Cathepsin Z;IPR038765 Papain-like cysteine peptidase superfamily		GO_function: GO:0008234 - cysteine-type peptidase activity [Evidence IEA];GO_process: GO:0006508 - proteolysis [Evidence IEA]	C01A
GTX0536PRED_000201	GTX0536PRED_000201-T1	mRNA	GTX0536_1	1122337	1129814	-		hypothetical protein				PF04564	IPR003613 U-box domain;IPR013083 Zinc finger, RING/FYVE/PHD-type		GO_function: GO:0004842 - ubiquitin-protein transferase activity [Evidence IEA];GO_process: GO:0016567 - protein ubiquitination [Evidence IEA]
GTX0536PRED_000202	GTX0536PRED_000202-T1	mRNA	GTX0536_1	1132155	1133741	+		hypothetical protein
GTX0536PRED_000203	GTX0536PRED_000203-T1	mRNA	GTX0536_1	1135782	1143678	+		hypothetical protein
GTX0536PRED_000204	GTX0536PRED_000204-T1	mRNA	GTX0536_1	1145995	1163117	-		hypothetical protein
GTX0536PRED_000204	GTX0536PRED_000204-T2	mRNA	GTX0536_1	1145995	1163117	-		hypothetical protein
GTX0536PRED_000205	GTX0536PRED_000205-T1	mRNA	GTX0536_1	1163240	1165260	+		hypothetical protein				PF00313	IPR002059 Cold-shock protein, DNA-binding;IPR011129 Cold shock domain;IPR012340 Nucleic acid-binding, OB-fold;IPR019844 Cold-shock (CSD) domain		GO_function: GO:0003676 - nucleic acid binding [Evidence IEA]
GTX0536PRED_000206	GTX0536PRED_000206-T1	mRNA	GTX0536_1	1165721	1167156	+		hypothetical protein
GTX0536PRED_000207	GTX0536PRED_000207-T1	mRNA	GTX0536_1	1167478	1169481	-		hypothetical protein				PF00106;PF01370;PF08659;PF13561	IPR002347 Short-chain dehydrogenase/reductase SDR;IPR036291 NAD(P)-binding domain superfamily		GO_function: GO:0016491 - oxidoreductase activity [Evidence IEA]
GTX0536PRED_000208	GTX0536PRED_000208-T1	mRNA	GTX0536_1	1169572	1181370	+		hypothetical protein			2930at3041	PF04100;PF10475	IPR007234 Vps53, N-terminal;IPR039766 Vacuolar protein sorting-associated protein 53		GO_component: GO:0000938 - GARP complex [Evidence IEA];GO_process: GO:0042147 - retrograde transport, endosome to Golgi [Evidence IEA]
GTX0536PRED_000209	GTX0536PRED_000209-T1	mRNA	GTX0536_1	1181835	1185695	-		hypothetical protein
GTX0536PRED_000210	GTX0536PRED_000210-T1	mRNA	GTX0536_1	1185830	1198216	+		hypothetical protein
GTX0536PRED_000211	GTX0536PRED_000211-T1	mRNA	GTX0536_1	1198614	1200413	-		hypothetical protein				PF12906	IPR011016 Zinc finger, RING-CH-type;IPR013083 Zinc finger, RING/FYVE/PHD-type		GO_function: GO:0008270 - zinc ion binding [Evidence IEA]
GTX0536PRED_000212	GTX0536PRED_000212-T1	mRNA	GTX0536_1	1200539	1201809	+		hypothetical protein
GTX0536PRED_000213	GTX0536PRED_000213-T1	mRNA	GTX0536_1	1201979	1204223	+		hypothetical protein
GTX0536PRED_000213	GTX0536PRED_000213-T2	mRNA	GTX0536_1	1201979	1204223	+		hypothetical protein
GTX0536PRED_000214	GTX0536PRED_000214-T1	mRNA	GTX0536_1	1204340	1206315	+		hypothetical protein
GTX0536PRED_000215	GTX0536PRED_000215-T1	mRNA	GTX0536_1	1206516	1212411	-		hypothetical protein				PF00498;PF00628	IPR000253 Forkhead-associated (FHA) domain;IPR001965 Zinc finger, PHD-type;IPR008984 SMAD/FHA domain superfamily;IPR011011 Zinc finger, FYVE/PHD-type;IPR013083 Zinc finger, RING/FYVE/PHD-type;IPR019787 Zinc finger, PHD-finger		GO_function: GO:0005515 - protein binding [Evidence IEA]
GTX0536PRED_000216	GTX0536PRED_000216-T1	mRNA	GTX0536_1	1212594	1215382	+		hypothetical protein				PF00657	IPR001087 GDSL lipase/esterase;IPR036514 SGNH hydrolase superfamily		GO_function: GO:0016788 - hydrolase activity, acting on ester bonds [Evidence IEA]		CE16
GTX0536PRED_000217	GTX0536PRED_000217-T1	mRNA	GTX0536_1	1215875	1220272	+		hypothetical protein				PF00106;PF08659;PF13561	IPR002347 Short-chain dehydrogenase/reductase SDR;IPR036291 NAD(P)-binding domain superfamily		GO_function: GO:0016491 - oxidoreductase activity [Evidence IEA]
GTX0536PRED_000218	GTX0536PRED_000218-T1	mRNA	GTX0536_1	1220473	1221980	+		hypothetical protein
GTX0536PRED_012625	GTX0536PRED_012625-T1	mRNA	GTX0536_1	1225377	1227630	+		hypothetical protein				PF07727	IPR013103 Reverse transcriptase, RNA-dependent DNA polymerase;IPR043128 Reverse transcriptase/Diguanylate cyclase domain;IPR043502 DNA/RNA polymerase superfamily
GTX0536PRED_000219	GTX0536PRED_000219-T1	mRNA	GTX0536_1	1229626	1230638	+		hypothetical protein
GTX0536PRED_000220	GTX0536PRED_000220-T1	mRNA	GTX0536_1	1230816	1231220	+		hypothetical protein
GTX0536PRED_000221	GTX0536PRED_000221-T1	mRNA	GTX0536_1	1232362	1233260	+		hypothetical protein
GTX0536PRED_000222	GTX0536PRED_000222-T1	mRNA	GTX0536_1	1234396	1239850	+		hypothetical protein			1459at3041	PF00152;PF01336	IPR002313 Lysine-tRNA ligase, class II;IPR004364 Aminoacyl-tRNA synthetase, class II (D/K/N);IPR004365 OB-fold nucleic acid binding domain, AA-tRNA synthetase-type;IPR006195 Aminoacyl-tRNA synthetase, class II;IPR012340 Nucleic acid-binding, OB-fold;IPR018149 Lysyl-tRNA synthetase, class II, C-terminal;IPR044136 Lysine-tRNA ligase, class II, N-terminal		GO_component: GO:0005737 - cytoplasm [Evidence IEA];GO_function: GO:0000166 - nucleotide binding [Evidence IEA];GO_function: GO:0005524 - ATP binding [Evidence IEA];GO_function: GO:0003676 - nucleic acid binding [Evidence IEA];GO_function: GO:0004824 - lysine-tRNA ligase activity [Evidence IEA];GO_function: GO:0004812 - aminoacyl-tRNA ligase activity [Evidence IEA];GO_process: GO:0006418 - tRNA a…
GTX0536PRED_000222	GTX0536PRED_000222-T2	mRNA	GTX0536_1	1234396	1239850	+		hypothetical protein			1459at3041	PF00152;PF01336	IPR002313 Lysine-tRNA ligase, class II;IPR004364 Aminoacyl-tRNA synthetase, class II (D/K/N);IPR004365 OB-fold nucleic acid binding domain, AA-tRNA synthetase-type;IPR006195 Aminoacyl-tRNA synthetase, class II;IPR012340 Nucleic acid-binding, OB-fold;IPR018149 Lysyl-tRNA synthetase, class II, C-terminal;IPR044136 Lysine-tRNA ligase, class II, N-terminal		GO_component: GO:0005737 - cytoplasm [Evidence IEA];GO_function: GO:0000166 - nucleotide binding [Evidence IEA];GO_function: GO:0005524 - ATP binding [Evidence IEA];GO_function: GO:0003676 - nucleic acid binding [Evidence IEA];GO_function: GO:0004824 - lysine-tRNA ligase activity [Evidence IEA];GO_function: GO:0004812 - aminoacyl-tRNA ligase activity [Evidence IEA];GO_process: GO:0006418 - tRNA a…
GTX0536PRED_000223	GTX0536PRED_000223-T1	mRNA	GTX0536_1	1240666	1242872	+		hypothetical protein			6589at3041	PF05216	IPR007881 UNC-50
GTX0536PRED_000224	GTX0536PRED_000224-T1	mRNA	GTX0536_1	1243672	1248691	+		hypothetical protein			3454at3041	PF01873;PF02020	IPR002735 Translation initiation factor IF2/IF5 domain;IPR003307 W2 domain;IPR016021 None;IPR016024 Armadillo-type fold;IPR016189 Translation initiation factor IF2/IF5, N-terminal;IPR016190 Translation initiation factor IF2/IF5, zinc-binding		GO_function: GO:0003743 - translation initiation factor activity [Evidence IEA];GO_function: GO:0005515 - protein binding [Evidence IEA];GO_process: GO:0006413 - translational initiation [Evidence IEA]
GTX0536PRED_000225	GTX0536PRED_000225-T1	mRNA	GTX0536_1	1248417	1250935	-		hypothetical protein				PF01648	IPR008278 4'-phosphopantetheinyl transferase domain;IPR037143 4'-phosphopantetheinyl transferase domain superfamily		GO_function: GO:0000287 - magnesium ion binding [Evidence IEA];GO_function: GO:0008897 - holo-[acyl-carrier-protein] synthase activity [Evidence IEA]
GTX0536PRED_000226	GTX0536PRED_000226-T1	mRNA	GTX0536_1	1251555	1255241	-	DMC1B	Meiotic recombination protein DMC1 B				PF00154;PF08423;PF13481	IPR003593 AAA+ ATPase domain;IPR010995 DNA repair Rad51/transcription factor NusA, alpha-helical;IPR011940 Meiotic recombination protein Dmc1;IPR013632 DNA recombination and repair protein Rad51-like, C-terminal;IPR016467 DNA recombination and repair protein, RecA-like;IPR020587 DNA recombination and repair protein RecA, monomer-monomer interface;IPR020588 DNA recombination and repair protein Rec…		GO_component: GO:0005634 - nucleus [Evidence IEA];GO_function: GO:0003677 - DNA binding [Evidence IEA];GO_function: GO:0000166 - nucleotide binding [Evidence IEA];GO_function: GO:0005524 - ATP binding [Evidence IEA];GO_function: GO:0008094 - ATPase, acting on DNA [Evidence IEA];GO_function: GO:0000150 - DNA strand exchange activity [Evidence IEA];GO_process: GO:0006281 - DNA repair [Evidence IEA]…
GTX0536PRED_000227	GTX0536PRED_000227-T1	mRNA	GTX0536_1	1256127	1266572	+		hypothetical protein				PF00443;PF02148;PF13423	IPR001394 Peptidase C19, ubiquitin carboxyl-terminal hydrolase;IPR001607 Zinc finger, UBP-type;IPR013083 Zinc finger, RING/FYVE/PHD-type;IPR018200 Ubiquitin specific protease, conserved site;IPR028889 Ubiquitin specific protease domain;IPR038765 Papain-like cysteine peptidase superfamily		GO_function: GO:0004843 - thiol-dependent deubiquitinase [Evidence IEA];GO_function: GO:0008270 - zinc ion binding [Evidence IEA];GO_process: GO:0016579 - protein deubiquitination [Evidence IEA];GO_process: GO:0006511 - ubiquitin-dependent protein catabolic process [Evidence IEA]	C19
GTX0536PRED_000227	GTX0536PRED_000227-T2	mRNA	GTX0536_1	1256127	1266572	+		hypothetical protein				PF00443;PF13423	IPR001394 Peptidase C19, ubiquitin carboxyl-terminal hydrolase;IPR018200 Ubiquitin specific protease, conserved site;IPR028889 Ubiquitin specific protease domain;IPR038765 Papain-like cysteine peptidase superfamily		GO_function: GO:0004843 - thiol-dependent deubiquitinase [Evidence IEA];GO_process: GO:0016579 - protein deubiquitination [Evidence IEA];GO_process: GO:0006511 - ubiquitin-dependent protein catabolic process [Evidence IEA]	C19
GTX0536PRED_000228	GTX0536PRED_000228-T1	mRNA	GTX0536_1	1266598	1268811	-		hypothetical protein			6516at3041	PF01725	IPR002637 Ham1-like protein;IPR027502 Inosine triphosphate pyrophosphatase;IPR029001 Inosine triphosphate pyrophosphatase-like		GO_function: GO:0047429 - nucleoside-triphosphate diphosphatase activity [Evidence IEA];GO_process: GO:0009143 - nucleoside triphosphate catabolic process [Evidence IEA]
GTX0536PRED_000229	GTX0536PRED_000229-T1	tRNA	GTX0536_1	1270157	1270228	+		tRNA-Gln
GTX0536PRED_000230	GTX0536PRED_000230-T1	mRNA	GTX0536_1	1271616	1278974	-	DIT2	cytochrome P450-dit2				PF00939;PF03600	IPR001898 Solute carrier family 13;IPR030676 Citrate carrier CitT-related		GO_component: GO:0016020 - membrane [Evidence IEA];GO_function: GO:0022857 - transmembrane transporter activity [Evidence IEA];GO_process: GO:0055085 - transmembrane transport [Evidence IEA]
GTX0536PRED_000231	GTX0536PRED_000231-T1	mRNA	GTX0536_1	1278971	1285192	+		hypothetical protein				PF00027;PF00520;PF00612;PF07885	IPR000048 IQ motif, EF-hand binding site;IPR000595 Cyclic nucleotide-binding domain;IPR003938 Potassium channel, voltage-dependent, EAG/ELK/ERG;IPR005821 Ion transport domain;IPR014710 RmlC-like jelly roll fold;IPR018488 Cyclic nucleotide-binding, conserved site;IPR018490 Cyclic nucleotide-binding domain superfamily		GO_component: GO:0016020 - membrane [Evidence IEA];GO_function: GO:0005216 - ion channel activity [Evidence IEA];GO_function: GO:0005249 - voltage-gated potassium channel activity [Evidence IEA];GO_function: GO:0005515 - protein binding [Evidence IEA];GO_process: GO:0006811 - ion transport [Evidence IEA];GO_process: GO:0006813 - potassium ion transport [Evidence IEA];GO_process: GO:0055085 - tran…
GTX0536PRED_000232	GTX0536PRED_000232-T1	mRNA	GTX0536_1	1285494	1286153	-		hypothetical protein
GTX0536PRED_000233	GTX0536PRED_000233-T1	mRNA	GTX0536_1	1286379	1291727	+		hypothetical protein				PF01940	IPR002794 Protein of unknown function DUF92, TMEM19		GO_component: GO:0016021 - integral component of membrane [Evidence IEA]
GTX0536PRED_000234	GTX0536PRED_000234-T1	mRNA	GTX0536_1	1293669	1301063	+		hypothetical protein				PF00009	IPR000795 Translational (tr)-type GTP-binding domain;IPR009000 Translation protein, beta-barrel domain superfamily;IPR027417 P-loop containing nucleoside triphosphate hydrolase;IPR039263 None		GO_function: GO:0003924 - GTPase activity [Evidence IEA];GO_function: GO:0005525 - GTP binding [Evidence IEA]
GTX0536PRED_000235	GTX0536PRED_000235-T1	mRNA	GTX0536_1	1301423	1307204	-		hypothetical protein				PF07202	IPR009852 Centromere protein J, C-terminal domain;IPR026581 T-complex protein 10 family
GTX0536PRED_000236	GTX0536PRED_000236-T1	mRNA	GTX0536_1	1307786	1322320	+		hypothetical protein			126at3041	PF00225;PF00373;PF00784;PF16796	IPR000299 FERM domain;IPR000857 MyTH4 domain;IPR001752 Kinesin motor domain;IPR011993 PH-like domain superfamily;IPR014352 FERM/acyl-CoA-binding protein superfamily;IPR019748 FERM central domain;IPR019749 Band 4.1 domain;IPR019821 Kinesin motor domain, conserved site;IPR027417 P-loop containing nucleoside triphosphate hydrolase;IPR035963 FERM superfamily, second domain;IPR036961 Kinesin motor dom…		GO_component: GO:0005856 - cytoskeleton [Evidence IEA];GO_function: GO:1990939 - ATP-dependent microtubule motor activity [Evidence IEA];GO_function: GO:0005524 - ATP binding [Evidence IEA];GO_function: GO:0003777 - microtubule motor activity [Evidence IEA];GO_function: GO:0008017 - microtubule binding [Evidence IEA];GO_process: GO:0007018 - microtubule-based movement [Evidence IEA]
GTX0536PRED_000237	GTX0536PRED_000237-T1	mRNA	GTX0536_1	1322831	1326448	+		hypothetical protein			2134at3041	PF00231	IPR000131 ATP synthase, F1 complex, gamma subunit;IPR035968 ATP synthase, F1 complex, gamma subunit superfamily		GO_component: GO:0045261 - proton-transporting ATP synthase complex, catalytic core F(1) [Evidence IEA];GO_function: GO:0046933 - proton-transporting ATP synthase activity, rotational mechanism [Evidence IEA];GO_process: GO:0015986 - ATP synthesis coupled proton transport [Evidence IEA]
GTX0536PRED_000238	GTX0536PRED_000238-T1	mRNA	GTX0536_1	1327022	1330924	+		hypothetical protein				PF06963	IPR009716 Ferroportin-1;IPR036259 MFS transporter superfamily		GO_component: GO:0016021 - integral component of membrane [Evidence IEA];GO_function: GO:0005381 - iron ion transmembrane transporter activity [Evidence IEA];GO_process: GO:0034755 - iron ion transmembrane transport [Evidence IEA]
GTX0536PRED_000239	GTX0536PRED_000239-T1	mRNA	GTX0536_1	1330554	1333615	-		hypothetical protein				PF01255	IPR001441 Decaprenyl diphosphate synthase-like;IPR018520 Di-trans-poly-cis-decaprenylcistransferase-like, conserved site;IPR036424 Decaprenyl diphosphate synthase-like superfamily		GO_function: GO:0016765 - transferase activity, transferring alkyl or aryl (other than methyl) groups [Evidence IEA]
GTX0536PRED_000240	GTX0536PRED_000240-T1	mRNA	GTX0536_1	1334265	1342393	-		hypothetical protein				PF00150;PF07645;PF12947	IPR000152 EGF-type aspartate/asparagine hydroxylation site;IPR000742 EGF-like domain;IPR001547 Glycoside hydrolase, family 5;IPR001881 EGF-like calcium-binding domain;IPR017853 Glycoside hydrolase superfamily;IPR018097 EGF-like calcium-binding, conserved site;IPR045053 Mannan endo-1,4-beta-mannosidase-like		GO_function: GO:0004553 - hydrolase activity, hydrolyzing O-glycosyl compounds [Evidence IEA];GO_function: GO:0005509 - calcium ion binding [Evidence IEA];GO_process: GO:0071704 - organic substance metabolic process [Evidence IEA]		GH5
GTX0536PRED_000241	GTX0536PRED_000241-T1	mRNA	GTX0536_1	1343929	1344522	-		hypothetical protein
GTX0536PRED_000242	GTX0536PRED_000242-T1	mRNA	GTX0536_1	1344932	1346638	+		hypothetical protein				PF00730	IPR003265 HhH-GPD domain;IPR011257 DNA glycosylase		GO_function: GO:0003824 - catalytic activity [Evidence IEA];GO_process: GO:0006284 - base-excision repair [Evidence IEA];GO_process: GO:0006281 - DNA repair [Evidence IEA]
GTX0536PRED_000243	GTX0536PRED_000243-T1	mRNA	GTX0536_1	1348029	1349983	+		hypothetical protein				PF04209	IPR005708 Homogentisate 1,2-dioxygenase;IPR011051 RmlC-like cupin domain superfamily;IPR014710 RmlC-like jelly roll fold		GO_function: GO:0004411 - homogentisate 1,2-dioxygenase activity [Evidence IEA];GO_process: GO:0006570 - tyrosine metabolic process [Evidence IEA];GO_process: GO:0006559 - L-phenylalanine catabolic process [Evidence IEA]
GTX0536PRED_000244	GTX0536PRED_000244-T1	mRNA	GTX0536_1	1350310	1352797	-		hypothetical protein
GTX0536PRED_000245	GTX0536PRED_000245-T1	mRNA	GTX0536_1	1359954	1361386	+		hypothetical protein
GTX0536PRED_000246	GTX0536PRED_000246-T1	mRNA	GTX0536_1	1360800	1365894	-		hypothetical protein
GTX0536PRED_000247	GTX0536PRED_000247-T1	mRNA	GTX0536_1	1368867	1370680	-		hypothetical protein					IPR000719 Protein kinase domain;IPR011009 Protein kinase-like domain superfamily		GO_function: GO:0005524 - ATP binding [Evidence IEA];GO_function: GO:0004672 - protein kinase activity [Evidence IEA];GO_process: GO:0006468 - protein phosphorylation [Evidence IEA]
GTX0536PRED_000248	GTX0536PRED_000248-T1	mRNA	GTX0536_1	1371181	1381879	+		hypothetical protein				PF00069;PF00481	IPR000719 Protein kinase domain;IPR001932 PPM-type phosphatase-like domain;IPR008271 Serine/threonine-protein kinase, active site;IPR011009 Protein kinase-like domain superfamily;IPR036457 PPM-type phosphatase-like domain superfamily		GO_function: GO:0016791 - phosphatase activity [Evidence IEA];GO_function: GO:0005524 - ATP binding [Evidence IEA];GO_function: GO:0004672 - protein kinase activity [Evidence IEA];GO_process: GO:0006468 - protein phosphorylation [Evidence IEA]
GTX0536PRED_000249	GTX0536PRED_000249-T1	mRNA	GTX0536_1	1384286	1392616	-		hypothetical protein			943at3041	PF00005;PF16326	IPR003439 ABC transporter-like, ATP-binding domain;IPR003593 AAA+ ATPase domain;IPR017871 ABC transporter-like, conserved site;IPR027417 P-loop containing nucleoside triphosphate hydrolase;IPR032524 ABC transporter Uup, C-terminal;IPR037118 Valyl-tRNA synthetase, tRNA-binding arm superfamily		GO_function: GO:0003677 - DNA binding [Evidence IEA];GO_function: GO:0005524 - ATP binding [Evidence IEA]
GTX0536PRED_000250	GTX0536PRED_000250-T1	mRNA	GTX0536_1	1393046	1395702	+		hypothetical protein
GTX0536PRED_000250	GTX0536PRED_000250-T2	mRNA	GTX0536_1	1393046	1395702	+		hypothetical protein
GTX0536PRED_000251	GTX0536PRED_000251-T1	mRNA	GTX0536_1	1398371	1406345	+		hypothetical protein
GTX0536PRED_000252	GTX0536PRED_000252-T1	mRNA	GTX0536_1	1406086	1408572	-		hypothetical protein					IPR000225 Armadillo;IPR011989 Armadillo-like helical;IPR016024 Armadillo-type fold		GO_function: GO:0005515 - protein binding [Evidence IEA]
GTX0536PRED_000252	GTX0536PRED_000252-T2	mRNA	GTX0536_1	1406086	1408572	-		hypothetical protein					IPR000225 Armadillo;IPR011989 Armadillo-like helical;IPR016024 Armadillo-type fold		GO_function: GO:0005515 - protein binding [Evidence IEA]
GTX0536PRED_000253	GTX0536PRED_000253-T1	mRNA	GTX0536_1	1408881	1414177	-		hypothetical protein				PF00027	IPR000595 Cyclic nucleotide-binding domain;IPR014710 RmlC-like jelly roll fold;IPR018490 Cyclic nucleotide-binding domain superfamily;IPR043533 None
GTX0536PRED_000254	GTX0536PRED_000254-T1	mRNA	GTX0536_1	1416211	1423192	-		hypothetical protein				PF00027	IPR000595 Cyclic nucleotide-binding domain;IPR014710 RmlC-like jelly roll fold;IPR018490 Cyclic nucleotide-binding domain superfamily;IPR043533 None
GTX0536PRED_000255	GTX0536PRED_000255-T1	mRNA	GTX0536_1	1423309	1426800	+		hypothetical protein				PF00013;PF00397	IPR001202 WW domain;IPR004087 K Homology domain;IPR004088 K Homology domain, type 1;IPR036020 WW domain superfamily;IPR036612 K Homology domain, type 1 superfamily		GO_function: GO:0003723 - RNA binding [Evidence IEA];GO_function: GO:0003676 - nucleic acid binding [Evidence IEA];GO_function: GO:0005515 - protein binding [Evidence IEA]
GTX0536PRED_000256	GTX0536PRED_000256-T1	mRNA	GTX0536_1	1427873	1429320	+		hypothetical protein			8173at3041	PF03208	IPR004895 Prenylated rab acceptor PRA1
GTX0536PRED_000257	GTX0536PRED_000257-T1	mRNA	GTX0536_1	1429436	1430288	-		hypothetical protein				PF00023;PF12796;PF13606;PF13637;PF13857	IPR002110 Ankyrin repeat;IPR020683 Domain of unknown function DUF3447;IPR036770 Ankyrin repeat-containing domain superfamily		GO_function: GO:0005515 - protein binding [Evidence IEA]
GTX0536PRED_000258	GTX0536PRED_000258-T1	mRNA	GTX0536_1	1430385	1431953	+		hypothetical protein
GTX0536PRED_000259	GTX0536PRED_000259-T1	mRNA	GTX0536_1	1432001	1434084	-		hypothetical protein				PF01641	IPR002579 Peptide methionine sulphoxide reductase MrsB domain;IPR011057 Mss4-like superfamily;IPR028427 Peptide methionine sulfoxide reductase MsrB		GO_function: GO:0016671 - oxidoreductase activity, acting on a sulfur group of donors, disulfide as acceptor [Evidence IEA];GO_function: GO:0033743 - peptide-methionine (R)-S-oxide reductase activity [Evidence IEA];GO_process: GO:0006979 - response to oxidative stress [Evidence IEA];GO_process: GO:0030091 - protein repair [Evidence IEA]
GTX0536PRED_000260	GTX0536PRED_000260-T1	mRNA	GTX0536_1	1434335	1437822	-		hypothetical protein
GTX0536PRED_000261	GTX0536PRED_000261-T1	mRNA	GTX0536_1	1437936	1446743	+		hypothetical protein			2327at3041		IPR007276 Nucleolar protein 14		GO_component: GO:0032040 - small-subunit processome [Evidence IEA]
GTX0536PRED_000262	GTX0536PRED_000262-T1	mRNA	GTX0536_1	1446870	1457068	+		hypothetical protein
GTX0536PRED_000262	GTX0536PRED_000262-T2	mRNA	GTX0536_1	1446870	1457068	+		hypothetical protein
GTX0536PRED_000263	GTX0536PRED_000263-T1	mRNA	GTX0536_1	1457196	1461046	+		hypothetical protein				PF01762	IPR002659 Glycosyl transferase, family 31		GO_component: GO:0016020 - membrane [Evidence IEA];GO_function: GO:0016758 - hexosyltransferase activity [Evidence IEA];GO_process: GO:0006486 - protein glycosylation [Evidence IEA]		GT31
GTX0536PRED_000264	GTX0536PRED_000264-T1	mRNA	GTX0536_1	1461132	1467950	-		hypothetical protein				PF01619	IPR002048 EF-hand domain;IPR002872 Proline dehydrogenase domain;IPR011992 EF-hand domain pair;IPR015659 Proline oxidase family;IPR018247 EF-Hand 1, calcium-binding site;IPR029041 FAD-linked oxidoreductase-like		GO_function: GO:0005509 - calcium ion binding [Evidence IEA];GO_function: GO:0004657 - proline dehydrogenase activity [Evidence IEA];GO_process: GO:0006562 - proline catabolic process [Evidence IEA]
GTX0536PRED_000265	GTX0536PRED_000265-T1	mRNA	GTX0536_1	1468062	1470217	+	VHAC2	V-type proton ATPase subunit c2			9903at3041	PF00137	IPR000245 V-ATPase proteolipid subunit;IPR002379 V-ATPase proteolipid subunit C-like domain;IPR011555 V-ATPase proteolipid subunit C, eukaryotic;IPR035921 F/V-ATP synthase subunit C superfamily		GO_component: GO:0033179 - proton-transporting V-type ATPase, V0 domain [Evidence IEA];GO_component: GO:0033177 - proton-transporting two-sector ATPase complex, proton-transporting domain [Evidence IEA];GO_function: GO:0015078 - proton transmembrane transporter activity [Evidence IEA];GO_process: GO:1902600 - proton transmembrane transport [Evidence IEA]
GTX0536PRED_000266	GTX0536PRED_000266-T1	mRNA	GTX0536_1	1470792	1474016	+		hypothetical protein				PF14360	IPR025749 Sphingomyelin synthase-like domain
GTX0536PRED_000267	GTX0536PRED_000267-T1	mRNA	GTX0536_1	1474522	1482100	-		hypothetical protein				PF00557;PF05195	IPR000994 Peptidase M24;IPR007865 Aminopeptidase P, N-terminal;IPR029149 Creatinase/Aminopeptidase P/Spt16, N-terminal;IPR036005 Creatinase/aminopeptidase-like		GO_function: GO:0030145 - manganese ion binding [Evidence IEA];GO_function: GO:0070006 - metalloaminopeptidase activity [Evidence IEA]	M24B
GTX0536PRED_000267	GTX0536PRED_000267-T2	mRNA	GTX0536_1	1474522	1482100	-		hypothetical protein				PF00557;PF05195	IPR000994 Peptidase M24;IPR007865 Aminopeptidase P, N-terminal;IPR029149 Creatinase/Aminopeptidase P/Spt16, N-terminal;IPR036005 Creatinase/aminopeptidase-like		GO_function: GO:0030145 - manganese ion binding [Evidence IEA];GO_function: GO:0070006 - metalloaminopeptidase activity [Evidence IEA]	M24B
GTX0536PRED_000267	GTX0536PRED_000267-T3	mRNA	GTX0536_1	1474522	1482100	-		hypothetical protein				PF00557;PF05195	IPR000994 Peptidase M24;IPR007865 Aminopeptidase P, N-terminal;IPR029149 Creatinase/Aminopeptidase P/Spt16, N-terminal;IPR036005 Creatinase/aminopeptidase-like		GO_function: GO:0030145 - manganese ion binding [Evidence IEA];GO_function: GO:0070006 - metalloaminopeptidase activity [Evidence IEA]	M24B
GTX0536PRED_000268	GTX0536PRED_000268-T1	mRNA	GTX0536_1	1488412	1497966	+		hypothetical protein				PF02705	IPR003855 Potassium transporter		GO_component: GO:0016020 - membrane [Evidence IEA];GO_function: GO:0015079 - potassium ion transmembrane transporter activity [Evidence IEA];GO_process: GO:0071805 - potassium ion transmembrane transport [Evidence IEA]
GTX0536PRED_000269	GTX0536PRED_000269-T1	mRNA	GTX0536_1	1497931	1500494	-		hypothetical protein				PF12697	IPR000073 Alpha/beta hydrolase fold-1;IPR029058 Alpha/Beta hydrolase fold			S33
GTX0536PRED_000270	GTX0536PRED_000270-T1	mRNA	GTX0536_1	1500753	1503675	+		hypothetical protein			1997at3041	PF19420	IPR014541 Predicted amidinotransferase, FN0238 type
GTX0536PRED_000271	GTX0536PRED_000271-T1	mRNA	GTX0536_1	1503749	1506954	-		hypothetical protein				PF13385	IPR013320 Concanavalin A-like lectin/glucanase domain superfamily;IPR013806 Kringle-like fold;IPR036943 Fibronectin type II domain superfamily
GTX0536PRED_000272	GTX0536PRED_000272-T1	mRNA	GTX0536_1	1508544	1510529	-		hypothetical protein
GTX0536PRED_000273	GTX0536PRED_000273-T1	mRNA	GTX0536_1	1510917	1513796	+		hypothetical protein				PF00535;PF13641	IPR001173 Glycosyltransferase 2-like;IPR026461 Transferase 2, rSAM/selenodomain-associated;IPR029044 Nucleotide-diphospho-sugar transferases				GT2_Glycos_transf
GTX0536PRED_000274	GTX0536PRED_000274-T1	mRNA	GTX0536_1	1516347	1520489	+		hypothetical protein				PF01370;PF07993	IPR013120 Fatty acyl-coenzyme A reductase, NAD-binding domain;IPR026055 Fatty acyl-CoA reductase;IPR036291 NAD(P)-binding domain superfamily		GO_function: GO:0080019 - fatty-acyl-CoA reductase (alcohol-forming) activity [Evidence IEA]
GTX0536PRED_000275	GTX0536PRED_000275-T1	mRNA	GTX0536_1	1521082	1521405	-	DYNLRB2	Dynein light chain roadblock-type 2				PF03259	IPR004942 Roadblock/LAMTOR2 domain;IPR016561 Dynein light chain roadblock-type 1/2		GO_component: GO:0005868 - cytoplasmic dynein complex [Evidence IEA];GO_process: GO:0007018 - microtubule-based movement [Evidence IEA]
GTX0536PRED_000276	GTX0536PRED_000276-T1	mRNA	GTX0536_1	1521514	1526845	+		hypothetical protein
GTX0536PRED_000276	GTX0536PRED_000276-T2	mRNA	GTX0536_1	1521514	1526845	+		hypothetical protein
GTX0536PRED_000277	GTX0536PRED_000277-T1	mRNA	GTX0536_1	1527081	1529974	-		hypothetical protein					IPR006575 RWD domain;IPR016135 Ubiquitin-conjugating enzyme/RWD-like;IPR040213 GIR2-like		GO_function: GO:0005515 - protein binding [Evidence IEA]
GTX0536PRED_000278	GTX0536PRED_000278-T1	mRNA	GTX0536_1	1530791	1535509	+		hypothetical protein			4824at3041		IPR014729 Rossmann-like alpha/beta/alpha sandwich fold;IPR036653 CinA-like, C-terminal
GTX0536PRED_000279	GTX0536PRED_000279-T1	mRNA	GTX0536_1	1535325	1536115	-		hypothetical protein					IPR004254 AdipoR/Haemolysin-III-related		GO_component: GO:0016021 - integral component of membrane [Evidence IEA]
GTX0536PRED_000280	GTX0536PRED_000280-T1	mRNA	GTX0536_1	1537890	1539330	-		hypothetical protein				PF00504	IPR001344 Chlorophyll A-B binding protein, plant and chromista;IPR022796 Chlorophyll A-B binding protein;IPR023329 None		GO_component: GO:0016020 - membrane [Evidence IEA];GO_process: GO:0009765 - photosynthesis, light harvesting [Evidence IEA]
GTX0536PRED_000281	GTX0536PRED_000281-T1	mRNA	GTX0536_1	1539746	1540509	+		hypothetical protein					IPR036140 Profilin superfamily
GTX0536PRED_000282	GTX0536PRED_000282-T1	mRNA	GTX0536_1	1541074	1542293	+		hypothetical protein				PF00849	IPR006145 Pseudouridine synthase, RsuA/RluA-like;IPR006224 Pseudouridine synthase, RluA-like, conserved site;IPR020103 Pseudouridine synthase, catalytic domain superfamily		GO_function: GO:0003723 - RNA binding [Evidence IEA];GO_function: GO:0009982 - pseudouridine synthase activity [Evidence IEA];GO_process: GO:0001522 - pseudouridine synthesis [Evidence IEA];GO_process: GO:0009451 - RNA modification [Evidence IEA]
GTX0536PRED_000283	GTX0536PRED_000283-T1	mRNA	GTX0536_1	1543493	1547020	-		hypothetical protein
GTX0536PRED_000284	GTX0536PRED_000284-T1	mRNA	GTX0536_1	1547259	1548131	+		hypothetical protein					IPR036629 YjbJ superfamily
GTX0536PRED_000285	GTX0536PRED_000285-T1	mRNA	GTX0536_1	1549313	1551268	+		hypothetical protein				PF02622	IPR003774 Protein of unknown function UPF0301
GTX0536PRED_000286	GTX0536PRED_000286-T1	mRNA	GTX0536_1	1551661	1553856	-		hypothetical protein				PF12906	IPR011016 Zinc finger, RING-CH-type;IPR013083 Zinc finger, RING/FYVE/PHD-type		GO_function: GO:0008270 - zinc ion binding [Evidence IEA]
GTX0536PRED_000287	GTX0536PRED_000287-T1	mRNA	GTX0536_1	1559724	1563037	+		hypothetical protein			7633at3041	PF03473;PF03476	IPR005302 Molybdenum cofactor sulfurase, C-terminal;IPR005303 MOSC, N-terminal beta barrel;IPR011037 Pyruvate kinase-like, insert domain superfamily		GO_function: GO:0030170 - pyridoxal phosphate binding [Evidence IEA];GO_function: GO:0003824 - catalytic activity [Evidence IEA];GO_function: GO:0030151 - molybdenum ion binding [Evidence IEA]
GTX0536PRED_000287	GTX0536PRED_000287-T2	mRNA	GTX0536_1	1559724	1563037	+		hypothetical protein				PF03473;PF03476	IPR005302 Molybdenum cofactor sulfurase, C-terminal;IPR005303 MOSC, N-terminal beta barrel;IPR011037 Pyruvate kinase-like, insert domain superfamily		GO_function: GO:0030170 - pyridoxal phosphate binding [Evidence IEA];GO_function: GO:0003824 - catalytic activity [Evidence IEA];GO_function: GO:0030151 - molybdenum ion binding [Evidence IEA]
GTX0536PRED_000288	GTX0536PRED_000288-T1	mRNA	GTX0536_1	1562673	1563659	-		hypothetical protein				PF05180	IPR007853 Zinc finger, DNL-type;IPR024158 Mitochondrial import protein TIM15		GO_function: GO:0008270 - zinc ion binding [Evidence IEA]
GTX0536PRED_000289	GTX0536PRED_000289-T1	mRNA	GTX0536_1	1564655	1573231	-		hypothetical protein					IPR007587 SIT4 phosphatase-associated protein family;IPR016024 Armadillo-type fold		GO_function: GO:0019903 - protein phosphatase binding [Evidence IEA];GO_process: GO:0043666 - regulation of phosphoprotein phosphatase activity [Evidence IEA]
GTX0536PRED_000290	GTX0536PRED_000290-T1	mRNA	GTX0536_1	1574114	1610818	-		hypothetical protein				PF00106;PF00107;PF00109;PF00550;PF00975;PF02801;PF08659;PF13602;PF14765	IPR001031 Thioesterase;IPR006162 Phosphopantetheine attachment site;IPR009081 Phosphopantetheine binding ACP domain;IPR011032 GroES-like superfamily;IPR013968 Polyketide synthase, ketoreductase domain;IPR014030 Beta-ketoacyl synthase, N-terminal;IPR014031 Beta-ketoacyl synthase, C-terminal;IPR016039 Thiolase-like;IPR018201 Beta-ketoacyl synthase, active site;IPR020806 Polyketide synthase, phospho…		GO_function: GO:0016491 - oxidoreductase activity [Evidence IEA];GO_function: GO:0016746 - acyltransferase activity [Evidence IEA];GO_function: GO:0004315 - 3-oxoacyl-[acyl-carrier-protein] synthase activity [Evidence IEA];GO_function: GO:0031177 - phosphopantetheine binding [Evidence IEA];GO_process: GO:0009058 - biosynthetic process [Evidence IEA];GO_process: GO:0006633 - fatty acid biosyntheti…
GTX0536PRED_000291	GTX0536PRED_000291-T1	mRNA	GTX0536_1	1611065	1639106	-		hypothetical protein				PF00106;PF00107;PF00109;PF00550;PF08659;PF13602	IPR002364 Quinone oxidoreductase/zeta-crystallin, conserved site;IPR006162 Phosphopantetheine attachment site;IPR009081 Phosphopantetheine binding ACP domain;IPR011032 GroES-like superfamily;IPR013149 Alcohol dehydrogenase-like, C-terminal;IPR013968 Polyketide synthase, ketoreductase domain;IPR014030 Beta-ketoacyl synthase, N-terminal;IPR014031 Beta-ketoacyl synthase, C-terminal;IPR016039 Thiolas…		GO_function: GO:0004315 - 3-oxoacyl-[acyl-carrier-protein] synthase activity [Evidence IEA];GO_function: GO:0008270 - zinc ion binding [Evidence IEA];GO_function: GO:0016491 - oxidoreductase activity [Evidence IEA];GO_function: GO:0016746 - acyltransferase activity [Evidence IEA];GO_function: GO:0031177 - phosphopantetheine binding [Evidence IEA];GO_process: GO:0006633 - fatty acid biosynthetic p…
GTX0536PRED_000292	GTX0536PRED_000292-T1	mRNA	GTX0536_1	1639550	1647060	-		hypothetical protein				PF00109;PF00501;PF00550;PF13193	IPR000873 AMP-dependent synthetase/ligase domain;IPR009081 Phosphopantetheine binding ACP domain;IPR014030 Beta-ketoacyl synthase, N-terminal;IPR014031 Beta-ketoacyl synthase, C-terminal;IPR016039 Thiolase-like;IPR020806 Polyketide synthase, phosphopantetheine-binding domain;IPR020841 Polyketide synthase, beta-ketoacyl synthase domain;IPR025110 AMP-binding enzyme, C-terminal domain;IPR036736 ACP-…		GO_function: GO:0016746 - acyltransferase activity [Evidence IEA];GO_function: GO:0031177 - phosphopantetheine binding [Evidence IEA]
GTX0536PRED_000293	GTX0536PRED_000293-T1	mRNA	GTX0536_1	1647498	1659133	-		hypothetical protein				PF00082;PF02225	IPR000209 Peptidase S8/S53 domain;IPR003137 PA domain;IPR008979 Galactose-binding-like domain superfamily;IPR015500 Peptidase S8, subtilisin-related;IPR022398 Peptidase S8, subtilisin, His-active site;IPR023828 Peptidase S8, subtilisin, Ser-active site;IPR034058 TagA/B/C/D, peptidase domain;IPR036852 Peptidase S8/S53 domain superfamily		GO_function: GO:0004252 - serine-type endopeptidase activity [Evidence IEA];GO_function: GO:0008236 - serine-type peptidase activity [Evidence IEA];GO_process: GO:0006508 - proteolysis [Evidence IEA]	S08A
GTX0536PRED_000293	GTX0536PRED_000293-T2	mRNA	GTX0536_1	1647498	1659133	-		hypothetical protein				PF00082;PF02225	IPR000209 Peptidase S8/S53 domain;IPR003137 PA domain;IPR008979 Galactose-binding-like domain superfamily;IPR015500 Peptidase S8, subtilisin-related;IPR022398 Peptidase S8, subtilisin, His-active site;IPR023828 Peptidase S8, subtilisin, Ser-active site;IPR034058 TagA/B/C/D, peptidase domain;IPR036852 Peptidase S8/S53 domain superfamily		GO_function: GO:0004252 - serine-type endopeptidase activity [Evidence IEA];GO_function: GO:0008236 - serine-type peptidase activity [Evidence IEA];GO_process: GO:0006508 - proteolysis [Evidence IEA]	S08A
GTX0536PRED_000294	GTX0536PRED_000294-T1	mRNA	GTX0536_1	1659261	1660833	+		hypothetical protein				PF13877;PF15867	IPR025986 RNA-polymerase II-associated protein 3-like, C-terminal domain;IPR031733 Dynein attachment factor, N-terminal;IPR042422 Coiled-coil domain-containing protein 103		GO_component: GO:0036157 - outer dynein arm [Evidence IEA];GO_process: GO:0070286 - axonemal dynein complex assembly [Evidence IEA]
GTX0536PRED_000295	GTX0536PRED_000295-T1	mRNA	GTX0536_1	1661004	1665121	-		hypothetical protein				PF01926;PF04548	IPR006703 AIG1-type guanine nucleotide-binding (G) domain;IPR027417 P-loop containing nucleoside triphosphate hydrolase;IPR045058 GTPase GIMA/IAN/Toc		GO_function: GO:0005525 - GTP binding [Evidence IEA]
GTX0536PRED_000296	GTX0536PRED_000296-T1	mRNA	GTX0536_1	1665223	1667993	+		hypothetical protein
GTX0536PRED_000297	GTX0536PRED_000297-T1	mRNA	GTX0536_1	1668063	1669367	+		hypothetical protein			7631at3041	PF00111	IPR001041 2Fe-2S ferredoxin-type iron-sulfur binding domain;IPR006058 2Fe-2S ferredoxin, iron-sulphur binding site;IPR010241 Ferredoxin [2Fe-2S], plant;IPR012675 Beta-grasp domain superfamily;IPR036010 2Fe-2S ferredoxin-like superfamily		GO_function: GO:0051536 - iron-sulfur cluster binding [Evidence IEA];GO_function: GO:0009055 - electron transfer activity [Evidence IEA];GO_function: GO:0051537 - 2 iron, 2 sulfur cluster binding [Evidence IEA];GO_process: GO:0022900 - electron transport chain [Evidence IEA]
GTX0536PRED_000298	GTX0536PRED_000298-T1	mRNA	GTX0536_1	1670074	1671839	-		hypothetical protein				PF01844;PF14279	IPR003615 HNH nuclease;IPR029471 HNH endonuclease 5
GTX0536PRED_000299	GTX0536PRED_000299-T1	mRNA	GTX0536_1	1671906	1673392	+		hypothetical protein				PF12695;PF20408	IPR026555 KAT8 regulatory NSL complex subunit 3/Testis-expressed sequence 30 protein;IPR029058 Alpha/Beta hydrolase fold;IPR029059 Alpha/beta hydrolase fold-5		GO_function: GO:0016787 - hydrolase activity [Evidence IEA]	S09X
GTX0536PRED_000300	GTX0536PRED_000300-T1	mRNA	GTX0536_1	1673816	1675659	-		hypothetical protein
GTX0536PRED_000301	GTX0536PRED_000301-T1	mRNA	GTX0536_1	1678157	1681375	-	HSP70_1	70-kilodalton heat shock protein				PF06723	IPR013126 Heat shock protein 70 family;IPR018181 Heat shock protein 70, conserved site;IPR029047 Heat shock protein 70kD, peptide-binding domain superfamily;IPR029048 Heat shock protein 70kD, C-terminal domain superfamily;IPR043129 ATPase, nucleotide binding domain		GO_function: GO:0005524 - ATP binding [Evidence IEA];GO_function: GO:0016887 - ATPase [Evidence IEA]
GTX0536PRED_000302	GTX0536PRED_000302-T1	mRNA	GTX0536_1	1682065	1686836	-	HSP70_2	70-kilodalton heat shock protein				PF00012;PF06723	IPR012725 Chaperone DnaK;IPR013126 Heat shock protein 70 family;IPR018181 Heat shock protein 70, conserved site;IPR029047 Heat shock protein 70kD, peptide-binding domain superfamily;IPR029048 Heat shock protein 70kD, C-terminal domain superfamily;IPR043129 ATPase, nucleotide binding domain		GO_function: GO:0005524 - ATP binding [Evidence IEA];GO_function: GO:0016887 - ATPase [Evidence IEA];GO_function: GO:0051082 - unfolded protein binding [Evidence IEA];GO_process: GO:0006457 - protein folding [Evidence IEA]
GTX0536PRED_000303	GTX0536PRED_000303-T1	mRNA	GTX0536_1	1687698	1697532	-		hypothetical protein				PF00122;PF00689;PF00690;PF00702;PF13246	IPR001757 P-type ATPase;IPR004014 Cation-transporting P-type ATPase, N-terminal;IPR006068 Cation-transporting P-type ATPase, C-terminal;IPR008250 P-type ATPase, A domain superfamily;IPR018303 P-type ATPase, phosphorylation site;IPR023214 HAD superfamily;IPR023298 P-type ATPase, transmembrane domain superfamily;IPR023299 P-type ATPase, cytoplasmic domain N;IPR036412 HAD-like superfamily;IPR044492 …		GO_component: GO:0016021 - integral component of membrane [Evidence IEA];GO_function: GO:0000166 - nucleotide binding [Evidence IEA];GO_function: GO:0140603 - ATP hydrolysis activity [Evidence IEA];GO_function: GO:0005524 - ATP binding [Evidence IEA];GO_function: GO:0005215 - transporter activity [Evidence IEA]
GTX0536PRED_000304	GTX0536PRED_000304-T1	mRNA	GTX0536_1	1698395	1698958	+		hypothetical protein				PF06203	IPR010402 CCT domain		GO_function: GO:0005515 - protein binding [Evidence IEA]
GTX0536PRED_000305	GTX0536PRED_000305-T1	mRNA	GTX0536_1	1699461	1703524	-		hypothetical protein				PF01476	IPR018392 LysM domain;IPR036779 LysM domain superfamily;IPR045030 LysM and putative peptidoglycan-binding domain-containing protein 1-4
GTX0536PRED_000306	GTX0536PRED_000306-T1	mRNA	GTX0536_1	1703580	1706755	+		hypothetical protein			3806at3041	PF10357;PF18131	IPR013087 Zinc finger C2H2-type;IPR014722 Ribosomal protein L2, domain 2;IPR019447 DNA/RNA-binding protein Kin17, WH-like domain;IPR036236 Zinc finger C2H2 superfamily;IPR037321 KIN17-like protein;IPR038254 DNA/RNA-binding protein KIN17, WH-like domain superfamily;IPR041330 KN17, SH3-like C-terminal domain;IPR041995 Kin17, KOW domain
GTX0536PRED_000307	GTX0536PRED_000307-T1	mRNA	GTX0536_1	1706925	1710044	+		hypothetical protein				PF08282	IPR000150 Cof family;IPR002036 Endoribonuclease YbeY;IPR006379 HAD-superfamily hydrolase, subfamily IIB;IPR023214 HAD superfamily;IPR036412 HAD-like superfamily		GO_function: GO:0016787 - hydrolase activity [Evidence IEA];GO_function: GO:0004222 - metalloendopeptidase activity [Evidence IEA];GO_process: GO:0006364 - rRNA processing [Evidence IEA]
GTX0536PRED_000308	GTX0536PRED_000308-T1	mRNA	GTX0536_1	1710884	1713777	+		hypothetical protein
GTX0536PRED_000309	GTX0536PRED_000309-T1	mRNA	GTX0536_1	1715706	1718553	+		hypothetical protein				PF00076;PF00313	IPR000504 RNA recognition motif domain;IPR002059 Cold-shock protein, DNA-binding;IPR011129 Cold shock domain;IPR012340 Nucleic acid-binding, OB-fold;IPR012677 Nucleotide-binding alpha-beta plait domain superfamily;IPR019844 Cold-shock (CSD) domain;IPR035979 RNA-binding domain superfamily		GO_function: GO:0003676 - nucleic acid binding [Evidence IEA]
GTX0536PRED_000310	GTX0536PRED_000310-T1	mRNA	GTX0536_1	1718922	1722307	-		hypothetical protein				PF01408	IPR000683 Gfo/Idh/MocA-like oxidoreductase, N-terminal;IPR036291 NAD(P)-binding domain superfamily		GO_function: GO:0000166 - nucleotide binding [Evidence IEA]
GTX0536PRED_000311	GTX0536PRED_000311-T1	mRNA	GTX0536_1	1724045	1728823	-		hypothetical protein				PF00072;PF00249	IPR001789 Signal transduction response regulator, receiver domain;IPR006447 Myb domain, plants;IPR009057 Homeobox-like domain superfamily;IPR011006 CheY-like superfamily;IPR017053 Response regulator B-type, plant;IPR017930 Myb domain		GO_function: GO:0003677 - DNA binding [Evidence IEA];GO_function: GO:0003700 - DNA-binding transcription factor activity [Evidence IEA];GO_process: GO:0000160 - phosphorelay signal transduction system [Evidence IEA];GO_process: GO:0007165 - signal transduction [Evidence IEA]
GTX0536PRED_000311	GTX0536PRED_000311-T2	mRNA	GTX0536_1	1724045	1728823	-		hypothetical protein				PF00072;PF00249	IPR001789 Signal transduction response regulator, receiver domain;IPR006447 Myb domain, plants;IPR009057 Homeobox-like domain superfamily;IPR011006 CheY-like superfamily;IPR017930 Myb domain		GO_function: GO:0003677 - DNA binding [Evidence IEA];GO_process: GO:0000160 - phosphorelay signal transduction system [Evidence IEA]
GTX0536PRED_000312	GTX0536PRED_000312-T1	mRNA	GTX0536_1	1729574	1764724	-		hypothetical protein				PF03028;PF07728;PF08385;PF08393;PF12774;PF12775;PF12777;PF12780;PF12781;PF18198;PF18199	IPR003593 AAA+ ATPase domain;IPR004273 Dynein heavy chain region D6 P-loop domain;IPR013594 Dynein heavy chain, tail;IPR013602 Dynein heavy chain, linker;IPR024317 Dynein heavy chain, AAA module D4;IPR024743 Dynein heavy chain, coiled coil stalk;IPR026983 Dynein heavy chain;IPR027417 P-loop containing nucleoside triphosphate hydrolase;IPR035699 Dynein heavy chain, hydrolytic ATP-binding dynein mo…		GO_component: GO:0030286 - dynein complex [Evidence IEA];GO_function: GO:0045505 - dynein intermediate chain binding [Evidence IEA];GO_function: GO:0005524 - ATP binding [Evidence IEA];GO_function: GO:0008569 - ATP-dependent microtubule motor activity, minus-end-directed [Evidence IEA];GO_function: GO:0051959 - dynein light intermediate chain binding [Evidence IEA];GO_process: GO:0007018 - microt…
GTX0536PRED_000314	GTX0536PRED_000314-T1	mRNA	GTX0536_1	1767192	1767539	+		hypothetical protein
GTX0536PRED_000315	GTX0536PRED_000315-T1	mRNA	GTX0536_1	1770050	1774579	+		hypothetical protein
GTX0536PRED_000316	GTX0536PRED_000316-T1	mRNA	GTX0536_1	1777471	1781583	-		hypothetical protein					IPR023214 HAD superfamily;IPR036412 HAD-like superfamily
GTX0536PRED_000317	GTX0536PRED_000317-T1	mRNA	GTX0536_1	1781604	1793058	-		hypothetical protein					IPR008250 P-type ATPase, A domain superfamily
GTX0536PRED_000317	GTX0536PRED_000317-T2	mRNA	GTX0536_1	1781604	1793058	-		hypothetical protein				PF00122	IPR008250 P-type ATPase, A domain superfamily;IPR018303 P-type ATPase, phosphorylation site
GTX0536PRED_000318	GTX0536PRED_000318-T1	mRNA	GTX0536_1	1795124	1810734	+		hypothetical protein				PF00069	IPR000719 Protein kinase domain;IPR010916 TonB box, conserved site;IPR011009 Protein kinase-like domain superfamily		GO_function: GO:0005524 - ATP binding [Evidence IEA];GO_function: GO:0004672 - protein kinase activity [Evidence IEA];GO_process: GO:0006468 - protein phosphorylation [Evidence IEA]
GTX0536PRED_000319	GTX0536PRED_000319-T1	mRNA	GTX0536_1	1810816	1812812	-		hypothetical protein				PF05023	IPR007719 Phytochelatin synthase, N-terminal catalytic domain;IPR038156 Phytochelatin synthase, N-terminal domain superfamily;IPR038765 Papain-like cysteine peptidase superfamily;IPR040409 Phytochelatin synthase		GO_function: GO:0016756 - glutathione gamma-glutamylcysteinyltransferase activity [Evidence IEA];GO_function: GO:0046872 - metal ion binding [Evidence IEA];GO_process: GO:0046938 - phytochelatin biosynthetic process [Evidence IEA];GO_process: GO:0010038 - response to metal ion [Evidence IEA]	C83
GTX0536PRED_000320	GTX0536PRED_000320-T1	mRNA	GTX0536_1	1813224	1822749	-		hypothetical protein				PF06241	IPR010420 CASTOR/POLLUX/SYM8 ion channel, conserved domain;IPR044849 Ion channel CASTOR/POLLUX/SYM8-like		GO_process: GO:0006811 - ion transport [Evidence IEA]
GTX0536PRED_000321	GTX0536PRED_000321-T1	mRNA	GTX0536_1	1824505	1827529	+		hypothetical protein				PF02485	IPR003406 Glycosyl transferase, family 14;IPR044174 Glycosyltransferase BC10-like		GO_component: GO:0016020 - membrane [Evidence IEA];GO_function: GO:0016757 - glycosyltransferase activity [Evidence IEA]
GTX0536PRED_000322	GTX0536PRED_000322-T1	mRNA	GTX0536_1	1828606	1830625	-		hypothetical protein			4086at3041	PF00307;PF03271	IPR001715 Calponin homology domain;IPR004953 EB1, C-terminal;IPR027328 Microtubule-associated protein RP/EB;IPR036133 EB1, C-terminal domain superfamily;IPR036872 CH domain superfamily		GO_function: GO:0008017 - microtubule binding [Evidence IEA];GO_function: GO:0005515 - protein binding [Evidence IEA]
GTX0536PRED_000323	GTX0536PRED_000323-T1	mRNA	GTX0536_1	1830724	1841949	+		hypothetical protein				PF00168;PF17047	IPR000008 C2 domain;IPR031468 Synaptotagmin-like mitochondrial-lipid-binding domain;IPR035892 C2 domain superfamily;IPR039010 Synaptotagmin, SMP domain;IPR045050 Synaptotagmin, plant		GO_function: GO:0008289 - lipid binding [Evidence IEA]
GTX0536PRED_000324	GTX0536PRED_000324-T1	mRNA	GTX0536_1	1842234	1845366	+	RPL18A	60S ribosomal protein L18A, variant 2			6710at3041	PF01775	IPR021138 60S ribosomal protein L18a/ L20, eukaryotes;IPR023573 Ribosomal protein 50S-L18Ae/60S-L20/60S-L18A;IPR028877 50S ribosomal protein L18Ae/60S ribosomal protein L20 and L18a		GO_component: GO:0005840 - ribosome [Evidence IEA];GO_function: GO:0003735 - structural constituent of ribosome [Evidence IEA];GO_process: GO:0006412 - translation [Evidence IEA]
GTX0536PRED_000324	GTX0536PRED_000324-T2	mRNA	GTX0536_1	1842234	1845366	+	RPL18A	60S ribosomal protein L18A			6710at3041	PF01775	IPR021138 60S ribosomal protein L18a/ L20, eukaryotes;IPR023573 Ribosomal protein 50S-L18Ae/60S-L20/60S-L18A;IPR028877 50S ribosomal protein L18Ae/60S ribosomal protein L20 and L18a		GO_component: GO:0005840 - ribosome [Evidence IEA];GO_function: GO:0003735 - structural constituent of ribosome [Evidence IEA];GO_process: GO:0006412 - translation [Evidence IEA]
GTX0536PRED_000325	GTX0536PRED_000325-T1	mRNA	GTX0536_1	1843906	1847141	-	UBP4	Ubiquitin carboxyl-terminal hydrolase 4			2670at3041	PF00443;PF13423	IPR001394 Peptidase C19, ubiquitin carboxyl-terminal hydrolase;IPR018200 Ubiquitin specific protease, conserved site;IPR028889 Ubiquitin specific protease domain;IPR038765 Papain-like cysteine peptidase superfamily		GO_function: GO:0004843 - thiol-dependent deubiquitinase [Evidence IEA];GO_process: GO:0016579 - protein deubiquitination [Evidence IEA];GO_process: GO:0006511 - ubiquitin-dependent protein catabolic process [Evidence IEA]	C19
GTX0536PRED_000325	GTX0536PRED_000325-T2	mRNA	GTX0536_1	1843906	1847141	-	UBP4	Ubiquitin carboxyl-terminal hydrolase 4, variant 2			2670at3041	PF00443;PF13423	IPR001394 Peptidase C19, ubiquitin carboxyl-terminal hydrolase;IPR018200 Ubiquitin specific protease, conserved site;IPR028889 Ubiquitin specific protease domain;IPR038765 Papain-like cysteine peptidase superfamily		GO_function: GO:0004843 - thiol-dependent deubiquitinase [Evidence IEA];GO_process: GO:0016579 - protein deubiquitination [Evidence IEA];GO_process: GO:0006511 - ubiquitin-dependent protein catabolic process [Evidence IEA]	C19
GTX0536PRED_000326	GTX0536PRED_000326-T1	mRNA	GTX0536_1	1847389	1851316	-		hypothetical protein				PF00097;PF12678;PF13639	IPR001841 Zinc finger, RING-type;IPR013083 Zinc finger, RING/FYVE/PHD-type;IPR024766 Zinc finger, RING-H2-type;IPR040176 RING finger protein RNF121/RNF175		GO_function: GO:0008270 - zinc ion binding [Evidence IEA];GO_function: GO:0046872 - metal ion binding [Evidence IEA]
GTX0536PRED_000326	GTX0536PRED_000326-T2	mRNA	GTX0536_1	1847389	1851316	-		hypothetical protein				PF00097;PF12678;PF13639	IPR001841 Zinc finger, RING-type;IPR013083 Zinc finger, RING/FYVE/PHD-type;IPR024766 Zinc finger, RING-H2-type;IPR040176 RING finger protein RNF121/RNF175		GO_function: GO:0008270 - zinc ion binding [Evidence IEA];GO_function: GO:0046872 - metal ion binding [Evidence IEA]
GTX0536PRED_012626	GTX0536PRED_012626-T1	mRNA	GTX0536_1	1851317	1853081	-		hypothetical protein					IPR012337 Ribonuclease H-like superfamily
GTX0536PRED_000327	GTX0536PRED_000327-T1	mRNA	GTX0536_1	1854495	1860008	+		hypothetical protein				PF03803	IPR005552 Scramblase;IPR025659 Tubby-like, C-terminal		GO_function: GO:0017128 - phospholipid scramblase activity [Evidence IEA];GO_process: GO:0017121 - plasma membrane phospholipid scrambling [Evidence IEA]
GTX0536PRED_012627	GTX0536PRED_012627-T1	mRNA	GTX0536_1	1860480	1864223	-		hypothetical protein				PF00149	IPR004843 Calcineurin-like phosphoesterase domain, ApaH type;IPR029052 Metallo-dependent phosphatase-like		GO_function: GO:0016787 - hydrolase activity [Evidence IEA]
GTX0536PRED_012627	GTX0536PRED_012627-T2	mRNA	GTX0536_1	1860480	1864223	-		hypothetical protein					IPR004843 Calcineurin-like phosphoesterase domain, ApaH type;IPR029052 Metallo-dependent phosphatase-like		GO_function: GO:0016787 - hydrolase activity [Evidence IEA]
GTX0536PRED_000328	GTX0536PRED_000328-T1	mRNA	GTX0536_1	1865193	1865747	-		hypothetical protein
GTX0536PRED_000329	GTX0536PRED_000329-T1	mRNA	GTX0536_1	1866517	1869794	-		hypothetical protein				PF00294	IPR002139 Ribokinase/fructokinase;IPR011611 Carbohydrate kinase PfkB;IPR029056 Ribokinase-like		GO_function: GO:0016301 - kinase activity [Evidence IEA]
GTX0536PRED_000330	GTX0536PRED_000330-T1	mRNA	GTX0536_1	1869893	1877175	+		hypothetical protein				PF00651;PF13857	IPR000210 BTB/POZ domain;IPR011333 SKP1/BTB/POZ domain superfamily;IPR036770 Ankyrin repeat-containing domain superfamily;IPR044515 Ankyrin repeat and BTB/POZ domain-containing protein 1-like		GO_function: GO:0005515 - protein binding [Evidence IEA]
GTX0536PRED_000331	GTX0536PRED_000331-T1	mRNA	GTX0536_1	1878195	1879877	-		hypothetical protein			8415at3041	PF00572	IPR005822 Ribosomal protein L13;IPR005823 Ribosomal protein L13, bacterial-type;IPR023563 Ribosomal protein L13, conserved site;IPR036899 Ribosomal protein L13 superfamily		GO_component: GO:0005840 - ribosome [Evidence IEA];GO_function: GO:0003735 - structural constituent of ribosome [Evidence IEA];GO_process: GO:0006412 - translation [Evidence IEA]
GTX0536PRED_000332	GTX0536PRED_000332-T1	mRNA	GTX0536_1	1879806	1880929	+		hypothetical protein				PF00312	IPR000589 Ribosomal protein S15;IPR005290 Ribosomal protein S15, bacterial-type;IPR009068 S15/NS1, RNA-binding		GO_component: GO:0005840 - ribosome [Evidence IEA];GO_function: GO:0003735 - structural constituent of ribosome [Evidence IEA];GO_process: GO:0006412 - translation [Evidence IEA]
GTX0536PRED_000333	GTX0536PRED_000333-T1	mRNA	GTX0536_1	1880955	1884719	-		hypothetical protein					IPR001841 Zinc finger, RING-type;IPR039301 Protein Sip5/DA2
GTX0536PRED_000334	GTX0536PRED_000334-T1	mRNA	GTX0536_1	1890309	1894042	-		hypothetical protein			5317at3041	PF00400	IPR001680 WD40 repeat;IPR015943 WD40/YVTN repeat-like-containing domain superfamily;IPR020472 G-protein beta WD-40 repeat;IPR036322 WD40-repeat-containing domain superfamily;IPR039241 None		GO_function: GO:0034511 - U3 snoRNA binding [Evidence IEA];GO_function: GO:0005515 - protein binding [Evidence IEA];GO_process: GO:0006364 - rRNA processing [Evidence IEA]
GTX0536PRED_000334	GTX0536PRED_000334-T2	mRNA	GTX0536_1	1890309	1894042	-		hypothetical protein			5317at3041	PF00400	IPR001680 WD40 repeat;IPR015943 WD40/YVTN repeat-like-containing domain superfamily;IPR020472 G-protein beta WD-40 repeat;IPR036322 WD40-repeat-containing domain superfamily;IPR039241 None		GO_function: GO:0034511 - U3 snoRNA binding [Evidence IEA];GO_function: GO:0005515 - protein binding [Evidence IEA];GO_process: GO:0006364 - rRNA processing [Evidence IEA]
GTX0536PRED_000335	GTX0536PRED_000335-T1	mRNA	GTX0536_1	1894175	1897310	+		hypothetical protein				PF04818	IPR006569 CID domain;IPR008942 ENTH/VHS;IPR045154 Protein PCF11-like		GO_function: GO:0003729 - mRNA binding [Evidence IEA];GO_function: GO:0000993 - RNA polymerase II complex binding [Evidence IEA];GO_process: GO:0006378 - mRNA polyadenylation [Evidence IEA];GO_process: GO:0006369 - termination of RNA polymerase II transcription [Evidence IEA];GO_process: GO:0006379 - mRNA cleavage [Evidence IEA]
GTX0536PRED_000336	GTX0536PRED_000336-T1	mRNA	GTX0536_1	1897338	1898696	-	LSM4	RNA processing protein			10388at3041	PF01423	IPR001163 Sm domain, eukaryotic/archaea-type;IPR010920 LSM domain superfamily;IPR027141 Like-Sm (LSM) domain containing protein, LSm4/SmD1/SmD3;IPR034101 Sm-like protein Lsm4		GO_process: GO:0000956 - nuclear-transcribed mRNA catabolic process [Evidence IEA];GO_process: GO:0000398 - mRNA splicing, via spliceosome [Evidence IEA];GO_process: GO:0006396 - RNA processing [Evidence IEA]
GTX0536PRED_000337	GTX0536PRED_000337-T1	mRNA	GTX0536_1	1898815	1903360	+		hypothetical protein
GTX0536PRED_000338	GTX0536PRED_000338-T1	mRNA	GTX0536_1	1903473	1905068	-		hypothetical protein					IPR018997 PUB domain;IPR036339 PUB-like domain superfamily
GTX0536PRED_000338	GTX0536PRED_000338-T2	mRNA	GTX0536_1	1903473	1905068	-		hypothetical protein				PF09409
GTX0536PRED_000338	GTX0536PRED_000338-T3	mRNA	GTX0536_1	1903473	1905068	-		hypothetical protein					IPR018997 PUB domain;IPR036339 PUB-like domain superfamily
GTX0536PRED_000339	GTX0536PRED_000339-T1	mRNA	GTX0536_1	1905186	1906620	+		hypothetical protein			10409at3041	PF01951	IPR002804 Archease;IPR023572 Archease domain;IPR036820 Archease domain superfamily
GTX0536PRED_000340	GTX0536PRED_000340-T1	mRNA	GTX0536_1	1906861	1909994	-		hypothetical protein			1820at3041	PF00438;PF02772;PF02773	IPR002133 S-adenosylmethionine synthetase;IPR022628 S-adenosylmethionine synthetase, N-terminal;IPR022629 S-adenosylmethionine synthetase, central domain;IPR022630 S-adenosylmethionine synthetase, C-terminal;IPR022631 S-adenosylmethionine synthetase, conserved site;IPR022636 S-adenosylmethionine synthetase superfamily		GO_function: GO:0004478 - methionine adenosyltransferase activity [Evidence IEA];GO_function: GO:0005524 - ATP binding [Evidence IEA];GO_process: GO:0006556 - S-adenosylmethionine biosynthetic process [Evidence IEA]
GTX0536PRED_000341	GTX0536PRED_000341-T1	mRNA	GTX0536_1	1910141	1912738	-		hypothetical protein				PF03034	IPR004277 Phosphatidyl serine synthase		GO_function: GO:0106245 - L-serine-phosphatidylethanolamine phosphatidyltransferase activity [Evidence IEA];GO_process: GO:0006659 - phosphatidylserine biosynthetic process [Evidence IEA]
GTX0536PRED_000342	GTX0536PRED_000342-T1	mRNA	GTX0536_1	1912863	1914090	+		hypothetical protein
GTX0536PRED_000342	GTX0536PRED_000342-T2	mRNA	GTX0536_1	1912863	1914090	+		hypothetical protein
GTX0536PRED_000343	GTX0536PRED_000343-T1	mRNA	GTX0536_1	1913670	1923558	-		hypothetical protein
GTX0536PRED_000344	GTX0536PRED_000344-T1	mRNA	GTX0536_1	1923730	1927571	+		hypothetical protein				PF08449	IPR013657 SLC35B1-4/HUT1		GO_process: GO:0055085 - transmembrane transport [Evidence IEA]
GTX0536PRED_000344	GTX0536PRED_000344-T2	mRNA	GTX0536_1	1923730	1927571	+		hypothetical protein				PF08449	IPR013657 SLC35B1-4/HUT1		GO_process: GO:0055085 - transmembrane transport [Evidence IEA]
GTX0536PRED_000345	GTX0536PRED_000345-T1	mRNA	GTX0536_1	1927910	1930783	-		hypothetical protein				PF00153	IPR002067 Mitochondrial carrier protein;IPR002167 Graves disease carrier protein;IPR018108 Mitochondrial substrate/solute carrier;IPR023395 Mitochondrial carrier domain superfamily		GO_component: GO:0005743 - mitochondrial inner membrane [Evidence IEA];GO_process: GO:0055085 - transmembrane transport [Evidence IEA]
GTX0536PRED_000346	GTX0536PRED_000346-T1	mRNA	GTX0536_1	1931248	1932304	+		hypothetical protein
GTX0536PRED_000347	GTX0536PRED_000347-T1	mRNA	GTX0536_1	1932391	1933794	+		hypothetical protein
GTX0536PRED_000348	GTX0536PRED_000348-T1	mRNA	GTX0536_1	1935191	1955268	-		hypothetical protein				PF00809;PF02310;PF02574;PF02607;PF02965	IPR000489 Pterin-binding domain;IPR003726 Homocysteine-binding domain;IPR003759 Cobalamin (vitamin B12)-binding module, cap domain;IPR004223 Vitamin B12-dependent methionine synthase, activation domain;IPR006158 Cobalamin (vitamin B12)-binding domain;IPR011005 Dihydropteroate synthase-like;IPR011822 Cobalamin-dependent methionine synthase;IPR033706 Methionine synthase, B12-binding domain;IPR03658…		GO_function: GO:0008705 - methionine synthase activity [Evidence IEA];GO_function: GO:0031419 - cobalamin binding [Evidence IEA];GO_function: GO:0008270 - zinc ion binding [Evidence IEA];GO_function: GO:0046872 - metal ion binding [Evidence IEA];GO_process: GO:0042558 - pteridine-containing compound metabolic process [Evidence IEA];GO_process: GO:0044237 - cellular metabolic process [Evidence IEA…
GTX0536PRED_000349	GTX0536PRED_000349-T1	mRNA	GTX0536_1	1955412	1957313	+		hypothetical protein				PF00644	IPR012317 Poly(ADP-ribose) polymerase, catalytic domain		GO_function: GO:0003950 - NAD+ ADP-ribosyltransferase activity [Evidence IEA]
GTX0536PRED_000350	GTX0536PRED_000350-T1	mRNA	GTX0536_1	1958539	1958907	-		hypothetical protein
GTX0536PRED_000351	GTX0536PRED_000351-T1	mRNA	GTX0536_1	1962224	1964715	-		hypothetical protein
GTX0536PRED_000352	GTX0536PRED_000352-T1	mRNA	GTX0536_1	1964895	1970036	-		hypothetical protein				PF10243;PF17749	IPR018799 TRAF3-interacting protein 1;IPR040468 TRAF3-interacting protein 1, N-terminal;IPR041476 TRAF3-interacting protein 1, C-terminal domain;IPR042576 TRAF3-interacting protein 1, N-terminal domain superfamily		GO_function: GO:0008017 - microtubule binding [Evidence IEA]
GTX0536PRED_000353	GTX0536PRED_000353-T1	mRNA	GTX0536_1	1970263	1971135	+		hypothetical protein
GTX0536PRED_000354	GTX0536PRED_000354-T1	mRNA	GTX0536_1	1973911	1978874	-		hypothetical protein					IPR000104 Antifreeze protein, type I;IPR006311 Twin-arginine translocation pathway, signal sequence		GO_function: GO:0050825 - ice binding [Evidence IEA]
GTX0536PRED_000355	GTX0536PRED_000355-T1	mRNA	GTX0536_1	1979228	1993360	-		hypothetical protein				PF10441	IPR018849 Nucleolar 27S pre-rRNA processing, Urb2/Npa2, C-terminal
GTX0536PRED_000355	GTX0536PRED_000355-T2	mRNA	GTX0536_1	1979228	1993360	-		hypothetical protein				PF10441	IPR018849 Nucleolar 27S pre-rRNA processing, Urb2/Npa2, C-terminal
GTX0536PRED_000356	GTX0536PRED_000356-T1	mRNA	GTX0536_1	1993388	1999391	+		hypothetical protein				PF00067	IPR001128 Cytochrome P450;IPR002401 Cytochrome P450, E-class, group I;IPR017972 Cytochrome P450, conserved site;IPR036396 Cytochrome P450 superfamily		GO_function: GO:0016705 - oxidoreductase activity, acting on paired donors, with incorporation or reduction of molecular oxygen [Evidence IEA];GO_function: GO:0020037 - heme binding [Evidence IEA];GO_function: GO:0005506 - iron ion binding [Evidence IEA];GO_function: GO:0004497 - monooxygenase activity [Evidence IEA]
GTX0536PRED_000356	GTX0536PRED_000356-T2	mRNA	GTX0536_1	1993388	1999391	+		hypothetical protein				PF00067	IPR001128 Cytochrome P450;IPR002401 Cytochrome P450, E-class, group I;IPR017972 Cytochrome P450, conserved site;IPR036396 Cytochrome P450 superfamily		GO_function: GO:0016705 - oxidoreductase activity, acting on paired donors, with incorporation or reduction of molecular oxygen [Evidence IEA];GO_function: GO:0020037 - heme binding [Evidence IEA];GO_function: GO:0005506 - iron ion binding [Evidence IEA];GO_function: GO:0004497 - monooxygenase activity [Evidence IEA]
GTX0536PRED_000357	GTX0536PRED_000357-T1	mRNA	GTX0536_1	2004409	2009049	+		hypothetical protein				PF00067	IPR001128 Cytochrome P450;IPR002401 Cytochrome P450, E-class, group I;IPR017972 Cytochrome P450, conserved site;IPR036396 Cytochrome P450 superfamily		GO_function: GO:0016705 - oxidoreductase activity, acting on paired donors, with incorporation or reduction of molecular oxygen [Evidence IEA];GO_function: GO:0020037 - heme binding [Evidence IEA];GO_function: GO:0005506 - iron ion binding [Evidence IEA];GO_function: GO:0004497 - monooxygenase activity [Evidence IEA]
GTX0536PRED_000358	GTX0536PRED_000358-T1	mRNA	GTX0536_1	2008693	2016317	-		hypothetical protein			3277at3041	PF03199;PF03917	IPR004887 Glutathione synthase, substrate-binding domain;IPR005615 Glutathione synthase;IPR014042 Glutathione synthase, alpha-helical;IPR014049 Glutathione synthase, N-terminal, eukaryotic;IPR014709 Glutathione synthase, C-terminal, eukaryotic;IPR016185 Pre-ATP-grasp domain superfamily;IPR037013 Glutathione synthase, substrate-binding domain superfamily		GO_function: GO:0016874 - ligase activity [Evidence IEA];GO_function: GO:0005524 - ATP binding [Evidence IEA];GO_function: GO:0004363 - glutathione synthase activity [Evidence IEA];GO_process: GO:0006750 - glutathione biosynthetic process [Evidence IEA]
GTX0536PRED_000359	GTX0536PRED_000359-T1	mRNA	GTX0536_1	2016366	2023350	-		hypothetical protein				PF07690	IPR011701 Major facilitator superfamily;IPR020846 Major facilitator superfamily domain;IPR036259 MFS transporter superfamily;IPR044770 Protein spinster-like		GO_function: GO:0022857 - transmembrane transporter activity [Evidence IEA];GO_process: GO:0055085 - transmembrane transport [Evidence IEA]
GTX0536PRED_000360	GTX0536PRED_000360-T1	mRNA	GTX0536_1	2023379	2027906	-		hypothetical protein
GTX0536PRED_000360	GTX0536PRED_000360-T2	mRNA	GTX0536_1	2023379	2027906	-		hypothetical protein
GTX0536PRED_000361	GTX0536PRED_000361-T1	mRNA	GTX0536_1	2028030	2032308	+		hypothetical protein
GTX0536PRED_000362	GTX0536PRED_000362-T1	mRNA	GTX0536_1	2032448	2036412	-		hypothetical protein				PF00097;PF04536;PF12678;PF13445;PF13639;PF13920;PF13923;PF14634;PF17175	IPR001841 Zinc finger, RING-type;IPR013083 Zinc finger, RING/FYVE/PHD-type;IPR017907 Zinc finger, RING-type, conserved site;IPR033438 Modulator of levamisole receptor-1		GO_component: GO:0005892 - acetylcholine-gated channel complex [Evidence IEA]
GTX0536PRED_000363	GTX0536PRED_000363-T1	mRNA	GTX0536_1	2036582	2047284	+		hypothetical protein				PF00069;PF07714;PF13426	IPR000014 PAS domain;IPR000719 Protein kinase domain;IPR008271 Serine/threonine-protein kinase, active site;IPR011009 Protein kinase-like domain superfamily;IPR017441 Protein kinase, ATP binding site;IPR035965 PAS domain superfamily		GO_function: GO:0005524 - ATP binding [Evidence IEA];GO_function: GO:0004672 - protein kinase activity [Evidence IEA];GO_process: GO:0006468 - protein phosphorylation [Evidence IEA]
GTX0536PRED_000364	GTX0536PRED_000364-T1	mRNA	GTX0536_1	2056772	2057293	+		hypothetical protein
GTX0536PRED_000365	GTX0536PRED_000365-T1	mRNA	GTX0536_1	2058420	2061444	-		hypothetical protein				PF11209
GTX0536PRED_000366	GTX0536PRED_000366-T1	mRNA	GTX0536_1	2065530	2072046	-		hypothetical protein				PF07842	IPR012890 Intron Large complex component GCFC2-like;IPR022783 GCF, C-terminal		GO_component: GO:0005634 - nucleus [Evidence IEA];GO_function: GO:0003677 - DNA binding [Evidence IEA];GO_process: GO:0000398 - mRNA splicing, via spliceosome [Evidence IEA]
GTX0536PRED_000366	GTX0536PRED_000366-T2	mRNA	GTX0536_1	2065530	2072046	-		hypothetical protein				PF07842	IPR012890 Intron Large complex component GCFC2-like;IPR022783 GCF, C-terminal		GO_component: GO:0005634 - nucleus [Evidence IEA];GO_function: GO:0003677 - DNA binding [Evidence IEA];GO_process: GO:0000398 - mRNA splicing, via spliceosome [Evidence IEA]
GTX0536PRED_000367	GTX0536PRED_000367-T1	mRNA	GTX0536_1	2072926	2074786	+		hypothetical protein				PF01847	IPR024053 von Hippel-Lindau disease tumour suppressor, beta domain;IPR024079 Metallopeptidase, catalytic domain superfamily;IPR036208 VHL superfamily;IPR037140 von Hippel-Lindau disease tumour suppressor, beta domain superfamily		GO_function: GO:0008237 - metallopeptidase activity [Evidence IEA]
GTX0536PRED_000368	GTX0536PRED_000368-T1	mRNA	GTX0536_1	2076891	2079668	+		hypothetical protein				PF00153	IPR018108 Mitochondrial substrate/solute carrier;IPR023395 Mitochondrial carrier domain superfamily;IPR044712 NAD/FAD transporter SLC25A32-like		GO_process: GO:0006862 - nucleotide transport [Evidence IEA];GO_process: GO:0055085 - transmembrane transport [Evidence IEA]
GTX0536PRED_000369	GTX0536PRED_000369-T1	mRNA	GTX0536_1	2080562	2082158	-		hypothetical protein				PF01596;PF13578	IPR002935 Class I-like SAM-dependent O-methyltransferase;IPR029063 S-adenosyl-L-methionine-dependent methyltransferase superfamily		GO_function: GO:0008171 - O-methyltransferase activity [Evidence IEA]
GTX0536PRED_000370	GTX0536PRED_000370-T1	mRNA	GTX0536_1	2083032	2089607	+		hypothetical protein				PF00106;PF00155;PF13561	IPR002347 Short-chain dehydrogenase/reductase SDR;IPR004838 Aminotransferases, class-I, pyridoxal-phosphate-binding site;IPR004839 Aminotransferase, class I/classII;IPR015421 Pyridoxal phosphate-dependent transferase, major domain;IPR015424 Pyridoxal phosphate-dependent transferase;IPR036291 NAD(P)-binding domain superfamily		GO_function: GO:0016491 - oxidoreductase activity [Evidence IEA];GO_function: GO:0003824 - catalytic activity [Evidence IEA];GO_function: GO:0030170 - pyridoxal phosphate binding [Evidence IEA];GO_process: GO:0009058 - biosynthetic process [Evidence IEA]
GTX0536PRED_000371	GTX0536PRED_000371-T1	mRNA	GTX0536_1	2090084	2094140	-		hypothetical protein				PF04193	IPR006603 PQ-loop repeat;IPR016817 Mannose-P-dolichol utilization defect 1 protein
GTX0536PRED_000372	GTX0536PRED_000372-T1	mRNA	GTX0536_1	2094601	2096401	-		hypothetical protein
GTX0536PRED_000373	GTX0536PRED_000373-T1	mRNA	GTX0536_1	2096944	2100478	-		hypothetical protein			7129at3041	PF00583;PF10394	IPR000182 GNAT domain;IPR016181 Acyl-CoA N-acyltransferase;IPR017380 Histone acetyltransferase type B, catalytic subunit;IPR019467 Histone acetyl transferase HAT1 N-terminal;IPR037113 Histone acetyl transferase 1, N-terminal domain superfamily		GO_component: GO:0005634 - nucleus [Evidence IEA];GO_function: GO:0008080 - N-acetyltransferase activity [Evidence IEA];GO_function: GO:0004402 - histone acetyltransferase activity [Evidence IEA];GO_process: GO:0006325 - chromatin organization [Evidence IEA];GO_process: GO:0016573 - histone acetylation [Evidence IEA];GO_process: GO:0006348 - chromatin silencing at telomere [Evidence IEA]
GTX0536PRED_000374	GTX0536PRED_000374-T1	mRNA	GTX0536_1	2100496	2102447	+		hypothetical protein				PF15341	IPR028160 Ribosome biogenesis protein Slx9-like		GO_component: GO:0005730 - nucleolus [Evidence IEA];GO_component: GO:0030688 - preribosome, small subunit precursor [Evidence IEA];GO_component: GO:0030686 - 90S preribosome [Evidence IEA];GO_process: GO:0000462 - maturation of SSU-rRNA from tricistronic rRNA transcript (SSU-rRNA, 5.8S rRNA, LSU-rRNA) [Evidence IEA]
GTX0536PRED_000375	GTX0536PRED_000375-T1	mRNA	GTX0536_1	2102433	2105966	-		hypothetical protein				PF02230	IPR003140 Phospholipase/carboxylesterase/thioesterase;IPR029058 Alpha/Beta hydrolase fold		GO_function: GO:0016787 - hydrolase activity [Evidence IEA]
GTX0536PRED_000376	GTX0536PRED_000376-T1	mRNA	GTX0536_1	2105627	2108327	+		hypothetical protein					IPR000608 Ubiquitin-conjugating enzyme E2;IPR016135 Ubiquitin-conjugating enzyme/RWD-like
GTX0536PRED_000377	GTX0536PRED_000377-T1	mRNA	GTX0536_1	2108826	2110233	-		hypothetical protein			4697at3041	PF00227	IPR001353 Proteasome, subunit alpha/beta;IPR016050 Proteasome beta-type subunit, conserved site;IPR023333 Proteasome B-type subunit;IPR029055 Nucleophile aminohydrolases, N-terminal;IPR035202 None		GO_component: GO:0005839 - proteasome core complex [Evidence IEA];GO_function: GO:0004298 - threonine-type endopeptidase activity [Evidence IEA];GO_process: GO:0051603 - proteolysis involved in cellular protein catabolic process [Evidence IEA]	T01A
GTX0536PRED_000378	GTX0536PRED_000378-T1	mRNA	GTX0536_1	2117577	2121558	+		hypothetical protein				PF13391	IPR003615 HNH nuclease
GTX0536PRED_000379	GTX0536PRED_000379-T1	mRNA	GTX0536_1	2121894	2122250	+		hypothetical protein
GTX0536PRED_000380	GTX0536PRED_000380-T1	mRNA	GTX0536_1	2138122	2141410	-		hypothetical protein				PF00443;PF13423	IPR001394 Peptidase C19, ubiquitin carboxyl-terminal hydrolase;IPR018200 Ubiquitin specific protease, conserved site;IPR028889 Ubiquitin specific protease domain;IPR038765 Papain-like cysteine peptidase superfamily		GO_function: GO:0004843 - thiol-dependent deubiquitinase [Evidence IEA];GO_process: GO:0016579 - protein deubiquitination [Evidence IEA];GO_process: GO:0006511 - ubiquitin-dependent protein catabolic process [Evidence IEA]	C19
GTX0536PRED_000381	GTX0536PRED_000381-T1	mRNA	GTX0536_1	2144096	2146590	-		hypothetical protein				PF00076;PF13516	IPR000504 RNA recognition motif domain;IPR001611 Leucine-rich repeat;IPR012677 Nucleotide-binding alpha-beta plait domain superfamily;IPR032675 Leucine-rich repeat domain superfamily;IPR035979 RNA-binding domain superfamily		GO_function: GO:0003676 - nucleic acid binding [Evidence IEA];GO_function: GO:0005515 - protein binding [Evidence IEA]
GTX0536PRED_000382	GTX0536PRED_000382-T1	mRNA	GTX0536_1	2146745	2152105	+		hypothetical protein					IPR015943 WD40/YVTN repeat-like-containing domain superfamily;IPR036322 WD40-repeat-containing domain superfamily		GO_function: GO:0005515 - protein binding [Evidence IEA]
GTX0536PRED_000382	GTX0536PRED_000382-T2	mRNA	GTX0536_1	2146745	2152105	+		hypothetical protein					IPR015943 WD40/YVTN repeat-like-containing domain superfamily;IPR036322 WD40-repeat-containing domain superfamily		GO_function: GO:0005515 - protein binding [Evidence IEA]
GTX0536PRED_000383	GTX0536PRED_000383-T1	mRNA	GTX0536_1	2152188	2157234	+		hypothetical protein
GTX0536PRED_000384	GTX0536PRED_000384-T1	mRNA	GTX0536_1	2157804	2159199	+		hypothetical protein			11457at3041	PF02152	IPR006156 Dihydroneopterin aldolase;IPR006157 Dihydroneopterin aldolase/epimerase domain;IPR043133 GTP cyclohydrolase I, C-terminal/NADPH-dependent 7-cyano-7-deazaguanine reductase		GO_function: GO:0004150 - dihydroneopterin aldolase activity [Evidence IEA];GO_process: GO:0006760 - folic acid-containing compound metabolic process [Evidence IEA]
GTX0536PRED_000385	GTX0536PRED_000385-T1	mRNA	GTX0536_1	2159240	2162683	+		hypothetical protein				PF05721	IPR008775 Phytanoyl-CoA dioxygenase-like
GTX0536PRED_000386	GTX0536PRED_000386-T1	mRNA	GTX0536_1	2162700	2169628	-		hypothetical protein
GTX0536PRED_000387	GTX0536PRED_000387-T1	mRNA	GTX0536_1	2169752	2179988	+		hypothetical protein
GTX0536PRED_000388	GTX0536PRED_000388-T1	mRNA	GTX0536_1	2180380	2182952	+		hypothetical protein				PF12697	IPR000073 Alpha/beta hydrolase fold-1;IPR000639 Epoxide hydrolase-like;IPR029058 Alpha/Beta hydrolase fold		GO_function: GO:0003824 - catalytic activity [Evidence IEA]	S33
GTX0536PRED_000389	GTX0536PRED_000389-T1	mRNA	GTX0536_1	2183436	2189400	-		hypothetical protein				PF01595	IPR002550 CNNM, transmembrane domain;IPR045095 Ancient conserved domain protein family		GO_process: GO:0010960 - magnesium ion homeostasis [Evidence IEA]
GTX0536PRED_000390	GTX0536PRED_000390-T1	mRNA	GTX0536_1	2190861	2198420	+		hypothetical protein					IPR039905 CD2 antigen cytoplasmic tail-binding protein 2/Lin1		GO_component: GO:0005682 - U5 snRNP [Evidence IEA]
GTX0536PRED_000391	GTX0536PRED_000391-T1	mRNA	GTX0536_1	2199537	2204319	-		hypothetical protein				PF00400	IPR001680 WD40 repeat;IPR015943 WD40/YVTN repeat-like-containing domain superfamily;IPR019775 WD40 repeat, conserved site;IPR020472 G-protein beta WD-40 repeat;IPR036322 WD40-repeat-containing domain superfamily		GO_function: GO:0005515 - protein binding [Evidence IEA]
GTX0536PRED_000392	GTX0536PRED_000392-T1	mRNA	GTX0536_1	2204476	2220204	+		hypothetical protein
GTX0536PRED_000393	GTX0536PRED_000393-T1	mRNA	GTX0536_1	2221332	2224549	-		hypothetical protein				PF00230	IPR000425 Major intrinsic protein;IPR022357 Major intrinsic protein, conserved site;IPR023271 Aquaporin-like;IPR034294 Aquaporin transporter		GO_component: GO:0016020 - membrane [Evidence IEA];GO_function: GO:0015267 - channel activity [Evidence IEA];GO_process: GO:0055085 - transmembrane transport [Evidence IEA]
GTX0536PRED_000394	GTX0536PRED_000394-T1	mRNA	GTX0536_1	2225456	2227598	-		hypothetical protein			6097at3041	PF03223	IPR004907 ATPase, V1 complex, subunit C;IPR036132 Vacuolar ATP synthase subunit C superfamily		GO_component: GO:0033180 - proton-transporting V-type ATPase, V1 domain [Evidence IEA];GO_function: GO:0015078 - proton transmembrane transporter activity [Evidence IEA];GO_process: GO:1902600 - proton transmembrane transport [Evidence IEA]
GTX0536PRED_000395	GTX0536PRED_000395-T1	mRNA	GTX0536_1	2227920	2233480	+		hypothetical protein			9846at3041	PF01471	IPR002477 Peptidoglycan binding-like;IPR036365 PGBD-like superfamily;IPR036366 PGBD superfamily
GTX0536PRED_000396	GTX0536PRED_000396-T1	mRNA	GTX0536_1	2234459	2237857	+		hypothetical protein
GTX0536PRED_000397	GTX0536PRED_000397-T1	mRNA	GTX0536_1	2238183	2239451	-		hypothetical protein
GTX0536PRED_000398	GTX0536PRED_000398-T1	mRNA	GTX0536_1	2239652	2246061	+		hypothetical protein
GTX0536PRED_000399	GTX0536PRED_000399-T1	mRNA	GTX0536_1	2246858	2250589	+		hypothetical protein
GTX0536PRED_000400	GTX0536PRED_000400-T1	mRNA	GTX0536_1	2250703	2251482	+		hypothetical protein
GTX0536PRED_000401	GTX0536PRED_000401-T1	mRNA	GTX0536_1	2252311	2252965	-		hypothetical protein
GTX0536PRED_000402	GTX0536PRED_000402-T1	mRNA	GTX0536_1	2253805	2255634	-		hypothetical protein
GTX0536PRED_000403	GTX0536PRED_000403-T1	mRNA	GTX0536_1	2256400	2257866	-		hypothetical protein
GTX0536PRED_000403	GTX0536PRED_000403-T2	mRNA	GTX0536_1	2256400	2257866	-		hypothetical protein
GTX0536PRED_000404	GTX0536PRED_000404-T1	mRNA	GTX0536_1	2258377	2261705	-		hypothetical protein
GTX0536PRED_000405	GTX0536PRED_000405-T1	mRNA	GTX0536_1	2264279	2267398	+		hypothetical protein				PF01357	IPR007117 Expansin, cellulose-binding-like domain;IPR036749 Expansin, cellulose-binding-like domain superfamily;IPR036908 RlpA-like domain superfamily
GTX0536PRED_000406	GTX0536PRED_000406-T1	mRNA	GTX0536_1	2267805	2272378	-		hypothetical protein				PF00481	IPR001932 PPM-type phosphatase-like domain;IPR015655 Protein phosphatase 2C family;IPR036457 PPM-type phosphatase-like domain superfamily		GO_function: GO:0016791 - phosphatase activity [Evidence IEA];GO_function: GO:0004722 - protein serine/threonine phosphatase activity [Evidence IEA];GO_process: GO:0006470 - protein dephosphorylation [Evidence IEA]
GTX0536PRED_000407	GTX0536PRED_000407-T1	mRNA	GTX0536_1	2272474	2274895	+		hypothetical protein				PF00069;PF07714	IPR000719 Protein kinase domain;IPR008271 Serine/threonine-protein kinase, active site;IPR011009 Protein kinase-like domain superfamily;IPR017441 Protein kinase, ATP binding site		GO_function: GO:0005524 - ATP binding [Evidence IEA];GO_function: GO:0004672 - protein kinase activity [Evidence IEA];GO_process: GO:0006468 - protein phosphorylation [Evidence IEA]
GTX0536PRED_000408	GTX0536PRED_000408-T1	mRNA	GTX0536_1	2276133	2283867	-		hypothetical protein				PF04564	IPR003613 U-box domain;IPR013083 Zinc finger, RING/FYVE/PHD-type		GO_function: GO:0004842 - ubiquitin-protein transferase activity [Evidence IEA];GO_process: GO:0016567 - protein ubiquitination [Evidence IEA]
GTX0536PRED_000409	GTX0536PRED_000409-T1	mRNA	GTX0536_1	2284196	2284712	-		hypothetical protein
GTX0536PRED_000410	GTX0536PRED_000410-T1	mRNA	GTX0536_1	2285267	2290797	-		hypothetical protein				PF07915	IPR003582 ShKT domain;IPR009011 Mannose-6-phosphate receptor binding domain superfamily;IPR012913 Protein OS9-like domain;IPR044865 MRH domain;IPR045149 Protein OS-9-like		GO_process: GO:0030968 - endoplasmic reticulum unfolded protein response [Evidence IEA];GO_process: GO:0030433 - ubiquitin-dependent ERAD pathway [Evidence IEA]
GTX0536PRED_000411	GTX0536PRED_000411-T1	mRNA	GTX0536_1	2295368	2297219	+		hypothetical protein
GTX0536PRED_000412	GTX0536PRED_000412-T1	mRNA	GTX0536_1	2302696	2304536	+		hypothetical protein
GTX0536PRED_000413	GTX0536PRED_000413-T1	mRNA	GTX0536_1	2361823	2362763	+		hypothetical protein
GTX0536PRED_000414	GTX0536PRED_000414-T1	mRNA	GTX0536_1	2369913	2382364	-		hypothetical protein				PF00400;PF01546;PF07687;PF13230;PF13522	IPR001680 WD40 repeat;IPR002933 Peptidase M20;IPR011650 Peptidase M20, dimerisation domain;IPR015943 WD40/YVTN repeat-like-containing domain superfamily;IPR017932 Glutamine amidotransferase type 2 domain;IPR019775 WD40 repeat, conserved site;IPR020472 G-protein beta WD-40 repeat;IPR026869 Gamma-glutamyl-hercynylcysteine sulfoxide hydrolase EgtC-like;IPR029055 Nucleophile aminohydrolases, N-termin…		GO_function: GO:0016787 - hydrolase activity [Evidence IEA];GO_function: GO:0005515 - protein binding [Evidence IEA]	M20F
GTX0536PRED_000415	GTX0536PRED_000415-T1	mRNA	GTX0536_1	2382417	2386433	-		hypothetical protein			6319at3041		IPR023214 HAD superfamily;IPR036412 HAD-like superfamily
GTX0536PRED_000416	GTX0536PRED_000416-T1	mRNA	GTX0536_1	2386483	2389565	+		hypothetical protein			9901at3041	PF01239	IPR002088 Protein prenyltransferase, alpha subunit;IPR032955 None		GO_component: GO:0005968 - Rab-protein geranylgeranyltransferase complex [Evidence IEA];GO_function: GO:0008318 - protein prenyltransferase activity [Evidence IEA];GO_process: GO:0018342 - protein prenylation [Evidence IEA];GO_process: GO:0018344 - protein geranylgeranylation [Evidence IEA]
GTX0536PRED_000417	GTX0536PRED_000417-T1	mRNA	GTX0536_1	2389627	2391589	+		hypothetical protein
GTX0536PRED_000418	GTX0536PRED_000418-T1	mRNA	GTX0536_1	2392042	2397739	-		hypothetical protein			2876at3041	PF00022	IPR004000 Actin family;IPR043129 ATPase, nucleotide binding domain
GTX0536PRED_012628	GTX0536PRED_012628-T1	mRNA	GTX0536_1	2395543	2396491	+	SNU13	RNA binding protein snu13			9034at3041	PF01248	IPR002415 H/ACA ribonucleoprotein complex, subunit Nhp2-like;IPR004037 Ribosomal protein L7Ae conserved site;IPR004038 Ribosomal protein L7Ae/L30e/S12e/Gadd45;IPR018492 Ribosomal protein L7Ae/L8/Nhp2 family;IPR029064 50S ribosomal protein L30e-like		GO_component: GO:1990904 - ribonucleoprotein complex [Evidence IEA];GO_component: GO:0005730 - nucleolus [Evidence IEA];GO_function: GO:0003723 - RNA binding [Evidence IEA];GO_process: GO:0042254 - ribosome biogenesis [Evidence IEA]
GTX0536PRED_000419	GTX0536PRED_000419-T1	mRNA	GTX0536_1	2397988	2411694	-		hypothetical protein				PF00400;PF02138	IPR000409 BEACH domain;IPR001680 WD40 repeat;IPR015943 WD40/YVTN repeat-like-containing domain superfamily;IPR018391 Pyrrolo-quinoline quinone beta-propeller repeat;IPR023362 PH-BEACH domain;IPR036322 WD40-repeat-containing domain superfamily;IPR036372 BEACH domain superfamily		GO_function: GO:0005515 - protein binding [Evidence IEA]
GTX0536PRED_000420	GTX0536PRED_000420-T1	mRNA	GTX0536_1	2411817	2413393	+		hypothetical protein				PF03227	IPR004911 Gamma interferon inducible lysosomal thiol reductase GILT;IPR036249 Thioredoxin-like superfamily		GO_function: GO:0016671 - oxidoreductase activity, acting on a sulfur group of donors, disulfide as acceptor [Evidence IEA]
GTX0536PRED_000420	GTX0536PRED_000420-T2	mRNA	GTX0536_1	2411817	2413393	+		hypothetical protein				PF03227	IPR004911 Gamma interferon inducible lysosomal thiol reductase GILT		GO_function: GO:0016671 - oxidoreductase activity, acting on a sulfur group of donors, disulfide as acceptor [Evidence IEA]
GTX0536PRED_000421	GTX0536PRED_000421-T1	mRNA	GTX0536_1	2413464	2421372	-		hypothetical protein				PF00176;PF00271;PF04851	IPR000330 SNF2, N-terminal;IPR001650 Helicase, C-terminal;IPR014001 Helicase superfamily 1/2, ATP-binding domain;IPR027417 P-loop containing nucleoside triphosphate hydrolase;IPR038718 SNF2-like, N-terminal domain superfamily		GO_function: GO:0005524 - ATP binding [Evidence IEA];GO_function: GO:0070615 - nucleosome-dependent ATPase activity [Evidence IEA]
GTX0536PRED_000422	GTX0536PRED_000422-T1	mRNA	GTX0536_1	2421531	2423516	+		hypothetical protein
GTX0536PRED_000423	GTX0536PRED_000423-T1	mRNA	GTX0536_1	2425078	2427350	+		hypothetical protein				PF04982	IPR007065 HPP
GTX0536PRED_000424	GTX0536PRED_000424-T1	mRNA	GTX0536_1	2427570	2431712	-		hypothetical protein				PF02146	IPR003000 Sirtuin family;IPR026590 Sirtuin family, catalytic core domain;IPR026591 Sirtuin, catalytic core small domain superfamily;IPR029035 DHS-like NAD/FAD-binding domain superfamily		GO_function: GO:0070403 - NAD+ binding [Evidence IEA]
GTX0536PRED_000425	GTX0536PRED_000425-T1	mRNA	GTX0536_1	2431848	2435533	+		hypothetical protein				PF09588	IPR011335 Restriction endonuclease type II-like;IPR011604 PD-(D/E)XK endonuclease-like domain superfamily;IPR019080 YqaJ viral recombinase
GTX0536PRED_000426	GTX0536PRED_000426-T1	mRNA	GTX0536_1	2435198	2442749	-		hypothetical protein					IPR002104 Integrase, catalytic domain;IPR011010 DNA breaking-rejoining enzyme, catalytic core;IPR013762 Integrase-like, catalytic domain superfamily		GO_function: GO:0003677 - DNA binding [Evidence IEA];GO_process: GO:0015074 - DNA integration [Evidence IEA];GO_process: GO:0006310 - DNA recombination [Evidence IEA]
GTX0536PRED_000427	GTX0536PRED_000427-T1	mRNA	GTX0536_1	2442834	2444813	+		hypothetical protein				PF00300	IPR013078 Histidine phosphatase superfamily, clade-1;IPR029033 Histidine phosphatase superfamily
GTX0536PRED_000428	GTX0536PRED_000428-T1	mRNA	GTX0536_1	2445900	2447333	-		hypothetical protein
GTX0536PRED_000429	GTX0536PRED_000429-T1	mRNA	GTX0536_1	2447571	2457339	+		hypothetical protein
GTX0536PRED_000430	GTX0536PRED_000430-T1	mRNA	GTX0536_1	2457671	2459672	+		hypothetical protein
GTX0536PRED_000431	GTX0536PRED_000431-T1	mRNA	GTX0536_1	2460060	2468643	-		hypothetical protein				PF04564	IPR003613 U-box domain;IPR013083 Zinc finger, RING/FYVE/PHD-type		GO_function: GO:0004842 - ubiquitin-protein transferase activity [Evidence IEA];GO_process: GO:0016567 - protein ubiquitination [Evidence IEA]
GTX0536PRED_000432	GTX0536PRED_000432-T1	mRNA	GTX0536_1	2470210	2472658	-		hypothetical protein
GTX0536PRED_000433	GTX0536PRED_000433-T1	mRNA	GTX0536_1	2473380	2490812	-		hypothetical protein			144at3041	PF01968;PF02538;PF05378;PF19278	IPR002821 Hydantoinase A/oxoprolinase;IPR003692 Hydantoinase B/oxoprolinase;IPR008040 Hydantoinase/oxoprolinase, N-terminal;IPR045079 Oxoprolinase family		GO_function: GO:0016787 - hydrolase activity [Evidence IEA];GO_function: GO:0003824 - catalytic activity [Evidence IEA]
GTX0536PRED_000434	GTX0536PRED_000434-T1	mRNA	GTX0536_1	2491677	2497347	+		hypothetical protein				PF02057;PF14587	IPR013780 Glycosyl hydrolase, all-beta;IPR017853 Glycoside hydrolase superfamily;IPR039514 Endo-beta-1,6-galactanase-like;IPR039743 Endo-beta-1,6-galactanase/Exo-beta-1,6-galactobiohydrolase		GO_function: GO:0004553 - hydrolase activity, hydrolyzing O-glycosyl compounds [Evidence IEA]		GH30
GTX0536PRED_000434	GTX0536PRED_000434-T2	mRNA	GTX0536_1	2491677	2497347	+		hypothetical protein				PF02057;PF14587	IPR017853 Glycoside hydrolase superfamily;IPR039514 Endo-beta-1,6-galactanase-like;IPR039743 Endo-beta-1,6-galactanase/Exo-beta-1,6-galactobiohydrolase		GO_function: GO:0004553 - hydrolase activity, hydrolyzing O-glycosyl compounds [Evidence IEA]		GH30
GTX0536PRED_000434	GTX0536PRED_000434-T3	mRNA	GTX0536_1	2491677	2497347	+		hypothetical protein					IPR017853 Glycoside hydrolase superfamily;IPR039514 Endo-beta-1,6-galactanase-like;IPR039743 Endo-beta-1,6-galactanase/Exo-beta-1,6-galactobiohydrolase		GO_function: GO:0004553 - hydrolase activity, hydrolyzing O-glycosyl compounds [Evidence IEA]		GH30
GTX0536PRED_000435	GTX0536PRED_000435-T1	mRNA	GTX0536_1	2499920	2503420	-		hypothetical protein					IPR017441 Protein kinase, ATP binding site		GO_function: GO:0005524 - ATP binding [Evidence IEA]
GTX0536PRED_000436	GTX0536PRED_000436-T1	mRNA	GTX0536_1	2504722	2509048	-		hypothetical protein					IPR011009 Protein kinase-like domain superfamily
GTX0536PRED_000437	GTX0536PRED_000437-T1	mRNA	GTX0536_1	2515148	2516000	+		hypothetical protein
GTX0536PRED_000438	GTX0536PRED_000438-T1	mRNA	GTX0536_1	2516063	2517650	+		hypothetical protein					IPR000719 Protein kinase domain;IPR011009 Protein kinase-like domain superfamily		GO_function: GO:0005524 - ATP binding [Evidence IEA];GO_function: GO:0004672 - protein kinase activity [Evidence IEA];GO_process: GO:0006468 - protein phosphorylation [Evidence IEA]
GTX0536PRED_000439	GTX0536PRED_000439-T1	mRNA	GTX0536_1	2520310	2521628	+		hypothetical protein				PF00583;PF13508;PF13673	IPR000182 GNAT domain;IPR016181 Acyl-CoA N-acyltransferase		GO_function: GO:0008080 - N-acetyltransferase activity [Evidence IEA]
GTX0536PRED_000440	GTX0536PRED_000440-T1	mRNA	GTX0536_1	2522349	2524202	-		hypothetical protein				PF01553	IPR002123 Phospholipid/glycerol acyltransferase		GO_function: GO:0016746 - acyltransferase activity [Evidence IEA]
GTX0536PRED_000441	GTX0536PRED_000441-T1	mRNA	GTX0536_1	2524264	2525930	+		hypothetical protein				PF00025;PF00071;PF08477	IPR001806 Small GTPase;IPR005225 Small GTP-binding protein domain;IPR027417 P-loop containing nucleoside triphosphate hydrolase		GO_function: GO:0003924 - GTPase activity [Evidence IEA];GO_function: GO:0005525 - GTP binding [Evidence IEA]
GTX0536PRED_000442	GTX0536PRED_000442-T1	mRNA	GTX0536_1	2526150	2527552	-		hypothetical protein				PF00504	IPR022796 Chlorophyll A-B binding protein
GTX0536PRED_000443	GTX0536PRED_000443-T1	mRNA	GTX0536_1	2528367	2570960	+		hypothetical protein				PF00168;PF06650	IPR000008 C2 domain;IPR009543 Vacuolar protein sorting-associated protein 13, VPS13 adaptor binding domain;IPR026847 Vacuolar protein sorting-associated protein 13;IPR031646 Vacuolar protein sorting-associated protein 13, extended chorein;IPR035892 C2 domain superfamily
GTX0536PRED_000444	GTX0536PRED_000444-T1	mRNA	GTX0536_1	2571246	2573694	+		hypothetical protein				PF01156	IPR001910 Inosine/uridine-preferring nucleoside hydrolase domain;IPR015910 Inosine/uridine-preferring nucleoside hydrolase, conserved site;IPR023186 Inosine/uridine-preferring nucleoside hydrolase;IPR036452 Ribonucleoside hydrolase-like		GO_function: GO:0016799 - hydrolase activity, hydrolyzing N-glycosyl compounds [Evidence IEA]
GTX0536PRED_000445	GTX0536PRED_000445-T1	mRNA	GTX0536_1	2573495	2576458	-		hypothetical protein			4147at3041	PF15906	IPR016818 Nitric oxide synthase-interacting protein;IPR031790 Nitric oxide synthase-interacting protein, zinc-finger		GO_function: GO:0061630 - ubiquitin protein ligase activity [Evidence IEA]
GTX0536PRED_000446	GTX0536PRED_000446-T1	mRNA	GTX0536_1	2576601	2578365	+		hypothetical protein
GTX0536PRED_000447	GTX0536PRED_000447-T1	mRNA	GTX0536_1	2578747	2584629	-		hypothetical protein
GTX0536PRED_000448	GTX0536PRED_000448-T1	mRNA	GTX0536_1	2585824	2586165	-		hypothetical protein
GTX0536PRED_000449	GTX0536PRED_000449-T1	mRNA	GTX0536_1	2586422	2586890	+		hypothetical protein
GTX0536PRED_000450	GTX0536PRED_000450-T1	mRNA	GTX0536_1	2590444	2593297	-		hypothetical protein					IPR000719 Protein kinase domain;IPR008266 Tyrosine-protein kinase, active site;IPR011009 Protein kinase-like domain superfamily		GO_function: GO:0005524 - ATP binding [Evidence IEA];GO_function: GO:0004672 - protein kinase activity [Evidence IEA];GO_process: GO:0006468 - protein phosphorylation [Evidence IEA]
GTX0536PRED_000450	GTX0536PRED_000450-T2	mRNA	GTX0536_1	2590444	2593297	-		hypothetical protein					IPR000719 Protein kinase domain;IPR008266 Tyrosine-protein kinase, active site;IPR011009 Protein kinase-like domain superfamily		GO_function: GO:0005524 - ATP binding [Evidence IEA];GO_function: GO:0004672 - protein kinase activity [Evidence IEA];GO_process: GO:0006468 - protein phosphorylation [Evidence IEA]
GTX0536PRED_000451	GTX0536PRED_000451-T1	mRNA	GTX0536_1	2593311	2599025	+		hypothetical protein				PF00118	IPR001844 Chaperonin Cpn60/GroEL;IPR002423 Chaperonin Cpn60/GroEL/TCP-1 family;IPR018370 Chaperonin Cpn60, conserved site;IPR027409 GroEL-like apical domain superfamily;IPR027410 TCP-1-like chaperonin intermediate domain superfamily;IPR027413 GroEL-like equatorial domain superfamily		GO_function: GO:0005524 - ATP binding [Evidence IEA];GO_function: GO:0016887 - ATPase [Evidence IEA];GO_process: GO:0006457 - protein folding [Evidence IEA];GO_process: GO:0042026 - protein refolding [Evidence IEA]
GTX0536PRED_000452	GTX0536PRED_000452-T1	mRNA	GTX0536_1	2599026	2604029	-		hypothetical protein				PF01494	IPR002938 FAD-binding domain;IPR036188 FAD/NAD(P)-binding domain superfamily;IPR044560 Monooxygenase/2-heptyl-3-hydroxy-4(1H)-quinolone synthase		GO_function: GO:0071949 - FAD binding [Evidence IEA]
GTX0536PRED_000453	GTX0536PRED_000453-T1	mRNA	GTX0536_1	2604151	2608247	+		hypothetical protein				PF06911	IPR009686 Senescence/spartin-associated, C-terminal;IPR045036 Spartin-like
GTX0536PRED_000454	GTX0536PRED_000454-T1	mRNA	GTX0536_1	2608277	2612094	-		hypothetical protein			13052at3041
GTX0536PRED_000455	GTX0536PRED_000455-T1	mRNA	GTX0536_1	2612206	2617046	+		hypothetical protein				PF08495;PF10442	IPR013702 FIST domain, N-terminal;IPR016741 Uncharacterised conserved protein UCP018953;IPR019494 FIST, C-domain
GTX0536PRED_000456	GTX0536PRED_000456-T1	mRNA	GTX0536_1	2617334	2619515	+		hypothetical protein
GTX0536PRED_000457	GTX0536PRED_000457-T1	mRNA	GTX0536_1	2619697	2624251	+		hypothetical protein
GTX0536PRED_000458	GTX0536PRED_000458-T1	mRNA	GTX0536_1	2624598	2628127	+		hypothetical protein
GTX0536PRED_000459	GTX0536PRED_000459-T1	mRNA	GTX0536_1	2628324	2637133	-		hypothetical protein				PF01465	IPR000237 GRIP domain
GTX0536PRED_000460	GTX0536PRED_000460-T1	mRNA	GTX0536_1	2637253	2638859	-		hypothetical protein					IPR002083 MATH/TRAF domain;IPR008974 TRAF-like		GO_function: GO:0005515 - protein binding [Evidence IEA]
GTX0536PRED_000461	GTX0536PRED_000461-T1	mRNA	GTX0536_1	2641160	2649244	-	CUL1	Cullin-1				PF00888;PF10557	IPR001373 Cullin, N-terminal;IPR016158 Cullin homology domain;IPR016159 Cullin repeat-like-containing domain superfamily;IPR019559 Cullin protein, neddylation domain;IPR036317 Cullin homology domain superfamily;IPR036388 Winged helix-like DNA-binding domain superfamily;IPR036390 Winged helix DNA-binding domain superfamily;IPR045093 Cullin		GO_function: GO:0031625 - ubiquitin protein ligase binding [Evidence IEA];GO_process: GO:0006511 - ubiquitin-dependent protein catabolic process [Evidence IEA]
GTX0536PRED_000462	GTX0536PRED_000462-T1	mRNA	GTX0536_1	2649270	2654506	-		hypothetical protein					IPR005828 Major facilitator, sugar transporter-like;IPR020846 Major facilitator superfamily domain;IPR036259 MFS transporter superfamily		GO_component: GO:0016021 - integral component of membrane [Evidence IEA];GO_function: GO:0022857 - transmembrane transporter activity [Evidence IEA];GO_process: GO:0055085 - transmembrane transport [Evidence IEA]
GTX0536PRED_000462	GTX0536PRED_000462-T2	mRNA	GTX0536_1	2649270	2654506	-		hypothetical protein					IPR005828 Major facilitator, sugar transporter-like;IPR020846 Major facilitator superfamily domain;IPR036259 MFS transporter superfamily		GO_component: GO:0016021 - integral component of membrane [Evidence IEA];GO_function: GO:0022857 - transmembrane transporter activity [Evidence IEA];GO_process: GO:0055085 - transmembrane transport [Evidence IEA]
GTX0536PRED_000463	GTX0536PRED_000463-T1	mRNA	GTX0536_1	2655208	2656405	-		hypothetical protein			8895at3041	PF02545	IPR003697 Nucleoside triphosphate pyrophosphatase Maf-like protein;IPR029001 Inosine triphosphate pyrophosphatase-like		GO_function: GO:0047429 - nucleoside-triphosphate diphosphatase activity [Evidence IEA]
GTX0536PRED_000464	GTX0536PRED_000464-T1	mRNA	GTX0536_1	2657049	2665380	-		hypothetical protein				PF00069;PF07714	IPR000719 Protein kinase domain;IPR008271 Serine/threonine-protein kinase, active site;IPR011009 Protein kinase-like domain superfamily;IPR030616 Aurora kinase-like		GO_function: GO:0005524 - ATP binding [Evidence IEA];GO_function: GO:0004672 - protein kinase activity [Evidence IEA];GO_process: GO:0006468 - protein phosphorylation [Evidence IEA]
GTX0536PRED_000465	GTX0536PRED_000465-T1	mRNA	GTX0536_1	2666313	2668439	+		hypothetical protein			7357at3041	PF04536	IPR007621 TPM domain
GTX0536PRED_000465	GTX0536PRED_000465-T2	mRNA	GTX0536_1	2666313	2668439	+		hypothetical protein			7357at3041	PF04536	IPR007621 TPM domain
GTX0536PRED_000466	GTX0536PRED_000466-T1	mRNA	GTX0536_1	2668947	2670321	-		hypothetical protein				PF04750	IPR006838 ADTRP/AIG1		GO_component: GO:0016021 - integral component of membrane [Evidence IEA]
GTX0536PRED_000467	GTX0536PRED_000467-T1	mRNA	GTX0536_1	2670447	2690612	-		hypothetical protein				PF11262;PF11732	IPR021418 THO complex, subunitTHOC2, C-terminal;IPR021726 THO complex, subunitTHOC2, N-terminal;IPR032302 THO complex subunit 2, N-terminal domain;IPR040007 THO complex subunit 2		GO_component: GO:0000347 - THO complex [Evidence IEA];GO_process: GO:0006406 - mRNA export from nucleus [Evidence IEA];GO_process: GO:0006397 - mRNA processing [Evidence IEA]
GTX0536PRED_000468	GTX0536PRED_000468-T1	mRNA	GTX0536_1	2692630	2693946	+		hypothetical protein
GTX0536PRED_000469	GTX0536PRED_000469-T1	mRNA	GTX0536_1	2694783	2711047	-		hypothetical protein			235at3041	PF03178	IPR004871 Cleavage/polyadenylation specificity factor, A subunit, C-terminal;IPR015943 WD40/YVTN repeat-like-containing domain superfamily;IPR018846 Cleavage/polyadenylation specificity factor, A subunit, N-terminal		GO_component: GO:0005634 - nucleus [Evidence IEA];GO_function: GO:0003676 - nucleic acid binding [Evidence IEA];GO_function: GO:0005515 - protein binding [Evidence IEA]
GTX0536PRED_000469	GTX0536PRED_000469-T2	mRNA	GTX0536_1	2694783	2711047	-		hypothetical protein				PF03178	IPR004871 Cleavage/polyadenylation specificity factor, A subunit, C-terminal;IPR015943 WD40/YVTN repeat-like-containing domain superfamily		GO_component: GO:0005634 - nucleus [Evidence IEA];GO_function: GO:0003676 - nucleic acid binding [Evidence IEA];GO_function: GO:0005515 - protein binding [Evidence IEA]
GTX0536PRED_000470	GTX0536PRED_000470-T1	mRNA	GTX0536_1	2714280	2716831	-		hypothetical protein
GTX0536PRED_000471	GTX0536PRED_000471-T1	mRNA	GTX0536_1	2720968	2724265	-		hypothetical protein					IPR015943 WD40/YVTN repeat-like-containing domain superfamily;IPR018846 Cleavage/polyadenylation specificity factor, A subunit, N-terminal		GO_function: GO:0005515 - protein binding [Evidence IEA]
GTX0536PRED_000472	GTX0536PRED_000472-T1	mRNA	GTX0536_1	2725144	2729316	+		hypothetical protein
GTX0536PRED_012629	GTX0536PRED_012629-T1	mRNA	GTX0536_1	2729436	2730486	-		hypothetical protein
GTX0536PRED_000473	GTX0536PRED_000473-T1	mRNA	GTX0536_1	2731278	2740954	-		hypothetical protein
GTX0536PRED_000473	GTX0536PRED_000473-T2	mRNA	GTX0536_1	2731278	2740954	-		hypothetical protein
GTX0536PRED_000474	GTX0536PRED_000474-T1	mRNA	GTX0536_1	2741099	2743442	+		hypothetical protein			11378at3041	PF01467	IPR004821 Cytidyltransferase-like domain;IPR014729 Rossmann-like alpha/beta/alpha sandwich fold		GO_function: GO:0003824 - catalytic activity [Evidence IEA];GO_process: GO:0009058 - biosynthetic process [Evidence IEA]
GTX0536PRED_000475	GTX0536PRED_000475-T1	mRNA	GTX0536_1	2743637	2754742	-		hypothetical protein				PF01504;PF02493	IPR002498 Phosphatidylinositol-4-phosphate 5-kinase, core;IPR003409 MORN repeat;IPR023610 Phosphatidylinositol-4-phosphate 5-kinase;IPR027484 Phosphatidylinositol-4-phosphate 5-kinase, N-terminal		GO_function: GO:0016307 - phosphatidylinositol phosphate kinase activity [Evidence IEA];GO_process: GO:0046488 - phosphatidylinositol metabolic process [Evidence IEA]
GTX0536PRED_000476	GTX0536PRED_000476-T1	mRNA	GTX0536_1	2754862	2767539	+		hypothetical protein				PF01504;PF02493	IPR002498 Phosphatidylinositol-4-phosphate 5-kinase, core;IPR003409 MORN repeat;IPR023610 Phosphatidylinositol-4-phosphate 5-kinase;IPR027484 Phosphatidylinositol-4-phosphate 5-kinase, N-terminal		GO_function: GO:0016307 - phosphatidylinositol phosphate kinase activity [Evidence IEA];GO_process: GO:0046488 - phosphatidylinositol metabolic process [Evidence IEA]
GTX0536PRED_000477	GTX0536PRED_000477-T1	mRNA	GTX0536_1	2767939	2777966	+		hypothetical protein			1985at3041	PF00485;PF01928	IPR006083 Phosphoribulokinase/uridine kinase;IPR023577 CYTH domain;IPR027417 P-loop containing nucleoside triphosphate hydrolase;IPR033469 CYTH-like domain superfamily		GO_function: GO:0005524 - ATP binding [Evidence IEA];GO_function: GO:0016301 - kinase activity [Evidence IEA]
GTX0536PRED_000478	GTX0536PRED_000478-T1	mRNA	GTX0536_1	2778563	2781072	-		hypothetical protein					IPR006634 TRAM/LAG1/CLN8 homology domain;IPR040327 TLC domain-containing protein At5g14285-like		GO_component: GO:0016021 - integral component of membrane [Evidence IEA]
GTX0536PRED_000479	GTX0536PRED_000479-T1	mRNA	GTX0536_1	2781073	2783607	+		hypothetical protein				PF10263	IPR006640 SprT-like;IPR044245 SprT-like domain-containing protein Spartan		GO_function: GO:0004222 - metalloendopeptidase activity [Evidence IEA];GO_function: GO:0003697 - single-stranded DNA binding [Evidence IEA];GO_process: GO:0006974 - cellular response to DNA damage stimulus [Evidence IEA]	M100
GTX0536PRED_000479	GTX0536PRED_000479-T2	mRNA	GTX0536_1	2781073	2783607	+		hypothetical protein				PF10263	IPR006640 SprT-like;IPR044245 SprT-like domain-containing protein Spartan		GO_function: GO:0004222 - metalloendopeptidase activity [Evidence IEA];GO_function: GO:0003697 - single-stranded DNA binding [Evidence IEA];GO_process: GO:0006974 - cellular response to DNA damage stimulus [Evidence IEA]	M100
GTX0536PRED_000480	GTX0536PRED_000480-T1	mRNA	GTX0536_1	2783765	2795539	+		hypothetical protein					IPR039889 Coiled-coil domain-containing protein 33
GTX0536PRED_000481	GTX0536PRED_000481-T1	mRNA	GTX0536_1	2796813	2798420	+		hypothetical protein				PF01342	IPR000770 SAND domain;IPR010919 SAND-like domain superfamily		GO_function: GO:0003677 - DNA binding [Evidence IEA]
GTX0536PRED_000482	GTX0536PRED_000482-T1	mRNA	GTX0536_1	2799169	2802512	-		hypothetical protein				PF03372	IPR004808 AP endonuclease 1;IPR005135 Endonuclease/exonuclease/phosphatase;IPR020848 AP endonuclease 1, conserved site;IPR036691 Endonuclease/exonuclease/phosphatase superfamily		GO_function: GO:0003677 - DNA binding [Evidence IEA];GO_function: GO:0003824 - catalytic activity [Evidence IEA];GO_function: GO:0004519 - endonuclease activity [Evidence IEA];GO_function: GO:0004518 - nuclease activity [Evidence IEA];GO_process: GO:0006281 - DNA repair [Evidence IEA]
GTX0536PRED_000483	GTX0536PRED_000483-T1	mRNA	GTX0536_1	2802782	2806903	-		hypothetical protein
GTX0536PRED_000484	GTX0536PRED_000484-T1	mRNA	GTX0536_1	2808339	2810555	+		hypothetical protein			8229at3041	PF06201	IPR008979 Galactose-binding-like domain superfamily;IPR010400 PITH domain;IPR037047 PITH domain superfamily;IPR045099 PITH domain-containing protein 1-like
GTX0536PRED_000485	GTX0536PRED_000485-T1	mRNA	GTX0536_1	2810887	2822830	-		hypothetical protein				PF00082	IPR000209 Peptidase S8/S53 domain;IPR003582 ShKT domain;IPR015500 Peptidase S8, subtilisin-related;IPR022398 Peptidase S8, subtilisin, His-active site;IPR023827 Peptidase S8, subtilisin, Asp-active site;IPR023828 Peptidase S8, subtilisin, Ser-active site;IPR034204 Subtilisin SUB1-like catalytic domain;IPR036852 Peptidase S8/S53 domain superfamily		GO_function: GO:0004252 - serine-type endopeptidase activity [Evidence IEA];GO_function: GO:0008236 - serine-type peptidase activity [Evidence IEA];GO_process: GO:0006508 - proteolysis [Evidence IEA]	S08A	GT96
GTX0536PRED_000486	GTX0536PRED_000486-T1	mRNA	GTX0536_1	2823462	2826484	-		hypothetical protein				PF04982	IPR007065 HPP
GTX0536PRED_000487	GTX0536PRED_000487-T1	mRNA	GTX0536_1	2826716	2828756	-		hypothetical protein				PF08819	IPR014923 Protein of unknown function DUF1802
GTX0536PRED_000488	GTX0536PRED_000488-T1	mRNA	GTX0536_1	2830469	2835548	-		hypothetical protein				PF11051	IPR022751 Alpha-mannosyltransferase;IPR029044 Nucleotide-diphospho-sugar transferases		GO_function: GO:0016757 - glycosyltransferase activity [Evidence IEA];GO_process: GO:0006486 - protein glycosylation [Evidence IEA]		GT71
GTX0536PRED_000489	GTX0536PRED_000489-T1	mRNA	GTX0536_1	2835592	2845791	+		hypothetical protein					IPR015943 WD40/YVTN repeat-like-containing domain superfamily;IPR036322 WD40-repeat-containing domain superfamily		GO_function: GO:0005515 - protein binding [Evidence IEA]
GTX0536PRED_000489	GTX0536PRED_000489-T2	mRNA	GTX0536_1	2835592	2845791	+		hypothetical protein					IPR015943 WD40/YVTN repeat-like-containing domain superfamily;IPR036322 WD40-repeat-containing domain superfamily		GO_function: GO:0005515 - protein binding [Evidence IEA]
GTX0536PRED_000490	GTX0536PRED_000490-T1	mRNA	GTX0536_1	2846246	2849874	-		hypothetical protein				PF03040	IPR004282 Chloroplast envelope membrane protein, CemA		GO_component: GO:0016021 - integral component of membrane [Evidence IEA]
GTX0536PRED_000491	GTX0536PRED_000491-T1	mRNA	GTX0536_1	2849858	2851753	+		hypothetical protein				PF13881	IPR029071 Ubiquitin-like domain superfamily;IPR039540 UBL3-like, ubiquitin domain;IPR040015 UBL3-like
GTX0536PRED_000492	GTX0536PRED_000492-T1	mRNA	GTX0536_1	2852063	2875586	+		hypothetical protein				PF00439;PF00628;PF02791	IPR001487 Bromodomain;IPR001965 Zinc finger, PHD-type;IPR011011 Zinc finger, FYVE/PHD-type;IPR013083 Zinc finger, RING/FYVE/PHD-type;IPR018359 Bromodomain, conserved site;IPR018501 DDT domain;IPR019786 Zinc finger, PHD-type, conserved site;IPR019787 Zinc finger, PHD-finger;IPR036427 Bromodomain-like superfamily		GO_function: GO:0005515 - protein binding [Evidence IEA]
GTX0536PRED_000493	GTX0536PRED_000493-T1	mRNA	GTX0536_1	2876040	2877486	+		hypothetical protein				PF13508	IPR000182 GNAT domain;IPR016181 Acyl-CoA N-acyltransferase		GO_function: GO:0008080 - N-acetyltransferase activity [Evidence IEA]
GTX0536PRED_000494	GTX0536PRED_000494-T1	mRNA	GTX0536_1	2879656	2883237	-		hypothetical protein				PF13409;PF13410;PF13417	IPR004045 Glutathione S-transferase, N-terminal;IPR036249 Thioredoxin-like superfamily;IPR036282 Glutathione S-transferase, C-terminal domain superfamily;IPR040079 Glutathione transferase family		GO_function: GO:0005515 - protein binding [Evidence IEA];GO_process: GO:0006749 - glutathione metabolic process [Evidence IEA]
GTX0536PRED_000495	GTX0536PRED_000495-T1	mRNA	GTX0536_1	2883362	2889767	+		hypothetical protein			3418at3041	PF00226;PF14308	IPR001623 DnaJ domain;IPR018253 DnaJ domain, conserved site;IPR026894 DNAJ-containing protein, X-domain;IPR036869 Chaperone J-domain superfamily
GTX0536PRED_000496	GTX0536PRED_000496-T1	mRNA	GTX0536_1	2889798	2893851	-		hypothetical protein				PF01753	IPR002893 Zinc finger, MYND-type
GTX0536PRED_000497	GTX0536PRED_000497-T1	mRNA	GTX0536_1	2896004	2898779	-		hypothetical protein				PF00069;PF00632;PF07714;PF20173	IPR000569 HECT domain;IPR000719 Protein kinase domain;IPR008271 Serine/threonine-protein kinase, active site;IPR011009 Protein kinase-like domain superfamily;IPR035983 HECT, E3 ligase catalytic domain		GO_function: GO:0004842 - ubiquitin-protein transferase activity [Evidence IEA];GO_function: GO:0005524 - ATP binding [Evidence IEA];GO_function: GO:0004672 - protein kinase activity [Evidence IEA];GO_process: GO:0006468 - protein phosphorylation [Evidence IEA]
GTX0536PRED_000498	GTX0536PRED_000498-T1	mRNA	GTX0536_1	2902500	2905782	-		hypothetical protein
GTX0536PRED_000499	GTX0536PRED_000499-T1	mRNA	GTX0536_1	2906629	2907186	+		hypothetical protein
GTX0536PRED_000500	GTX0536PRED_000500-T1	mRNA	GTX0536_1	2913654	2913965	+		hypothetical protein
GTX0536PRED_000501	GTX0536PRED_000501-T1	mRNA	GTX0536_1	2915475	2917514	+		hypothetical protein				PF08883	IPR014980 Dopa 4,5-dioxygenase;IPR023389 DOPA-like superfamily
GTX0536PRED_000502	GTX0536PRED_000502-T1	mRNA	GTX0536_1	2918079	2918841	+		hypothetical protein
GTX0536PRED_000503	GTX0536PRED_000503-T1	mRNA	GTX0536_1	2919573	2933339	-		hypothetical protein				PF00004;PF13771;PF13832;PF17862	IPR003593 AAA+ ATPase domain;IPR003959 ATPase, AAA-type, core;IPR003960 ATPase, AAA-type, conserved site;IPR013083 Zinc finger, RING/FYVE/PHD-type;IPR027417 P-loop containing nucleoside triphosphate hydrolase;IPR034732 Extended PHD (ePHD) domain;IPR041569 AAA ATPase, AAA+ lid domain		GO_function: GO:0005524 - ATP binding [Evidence IEA];GO_function: GO:0016887 - ATPase [Evidence IEA]
GTX0536PRED_000504	GTX0536PRED_000504-T1	mRNA	GTX0536_1	2935103	2938526	+		hypothetical protein
GTX0536PRED_000505	GTX0536PRED_000505-T1	mRNA	GTX0536_1	2938888	2941183	+		hypothetical protein			10198at3041	PF00076	IPR000504 RNA recognition motif domain;IPR012677 Nucleotide-binding alpha-beta plait domain superfamily;IPR035979 RNA-binding domain superfamily		GO_function: GO:0003676 - nucleic acid binding [Evidence IEA]
GTX0536PRED_000506	GTX0536PRED_000506-T1	mRNA	GTX0536_1	2942377	2944568	+		hypothetical protein				PF03208	IPR004895 Prenylated rab acceptor PRA1
GTX0536PRED_000507	GTX0536PRED_000507-T1	mRNA	GTX0536_1	2946047	2947837	-		hypothetical protein				PF00153	IPR002067 Mitochondrial carrier protein;IPR018108 Mitochondrial substrate/solute carrier;IPR023395 Mitochondrial carrier domain superfamily		GO_process: GO:0055085 - transmembrane transport [Evidence IEA]
GTX0536PRED_000508	GTX0536PRED_000508-T1	mRNA	GTX0536_1	2947946	2956401	+		hypothetical protein
GTX0536PRED_000509	GTX0536PRED_000509-T1	mRNA	GTX0536_1	2956409	2962997	-		hypothetical protein			2871at3041	PF00995	IPR001619 Sec1-like protein;IPR027482 Sec1-like, domain 2;IPR036045 Sec1-like superfamily;IPR043127 Sec1-like, domain 3a;IPR043154 Sec1-like, domain 1		GO_process: GO:0016192 - vesicle-mediated transport [Evidence IEA]
GTX0536PRED_000510	GTX0536PRED_000510-T1	mRNA	GTX0536_1	2963272	2964002	+		hypothetical protein					IPR000719 Protein kinase domain;IPR011009 Protein kinase-like domain superfamily;IPR017441 Protein kinase, ATP binding site		GO_function: GO:0005524 - ATP binding [Evidence IEA];GO_function: GO:0004672 - protein kinase activity [Evidence IEA];GO_process: GO:0006468 - protein phosphorylation [Evidence IEA]
GTX0536PRED_000511	GTX0536PRED_000511-T1	mRNA	GTX0536_1	2964269	2969175	+		hypothetical protein				PF00069;PF07714;PF13202	IPR000719 Protein kinase domain;IPR002048 EF-hand domain;IPR011009 Protein kinase-like domain superfamily;IPR011992 EF-hand domain pair;IPR018247 EF-Hand 1, calcium-binding site		GO_function: GO:0004672 - protein kinase activity [Evidence IEA];GO_function: GO:0005524 - ATP binding [Evidence IEA];GO_function: GO:0005509 - calcium ion binding [Evidence IEA];GO_process: GO:0006468 - protein phosphorylation [Evidence IEA]
GTX0536PRED_000512	GTX0536PRED_000512-T1	mRNA	GTX0536_1	2969470	2973348	+		hypothetical protein
GTX0536PRED_012630	GTX0536PRED_012630-T1	mRNA	GTX0536_1	2974516	2977980	-		hypothetical protein				PF00078	IPR000477 Reverse transcriptase domain;IPR043502 DNA/RNA polymerase superfamily
GTX0536PRED_000513	GTX0536PRED_000513-T1	mRNA	GTX0536_1	2978789	2979697	-		hypothetical protein
GTX0536PRED_000514	GTX0536PRED_000514-T1	mRNA	GTX0536_1	3206961	3211355	-		hypothetical protein
GTX0536PRED_000515	GTX0536PRED_000515-T1	mRNA	GTX0536_1	3214052	3216745	+		hypothetical protein
GTX0536PRED_000516	GTX0536PRED_000516-T1	mRNA	GTX0536_1	3216783	3221350	-		hypothetical protein				PF02450	IPR003386 Lecithin:cholesterol/phospholipid:diacylglycerol acyltransferase;IPR029058 Alpha/Beta hydrolase fold		GO_function: GO:0008374 - O-acyltransferase activity [Evidence IEA];GO_process: GO:0006629 - lipid metabolic process [Evidence IEA]
GTX0536PRED_000518	GTX0536PRED_000518-T1	mRNA	GTX0536_1	3225637	3232139	-		hypothetical protein			4933at3041	PF08662	IPR011387 Translation initiation factor 2A;IPR013979 Translation initiation factor, beta propellor-like domain;IPR015943 WD40/YVTN repeat-like-containing domain superfamily		GO_function: GO:0003743 - translation initiation factor activity [Evidence IEA];GO_function: GO:0005515 - protein binding [Evidence IEA];GO_process: GO:0006413 - translational initiation [Evidence IEA]
GTX0536PRED_000517	GTX0536PRED_000517-T1	mRNA	GTX0536_1	3225637	3226793	+		hypothetical protein			11053at3041	PF00808	IPR003958 Transcription factor CBF/NF-Y/archaeal histone domain;IPR009072 Histone-fold;IPR027116 None		GO_function: GO:0003712 - transcription coregulator activity [Evidence IEA];GO_function: GO:0046982 - protein heterodimerization activity [Evidence IEA]
GTX0536PRED_000517	GTX0536PRED_000517-T2	mRNA	GTX0536_1	3225637	3226793	+		hypothetical protein			11053at3041	PF00808	IPR003958 Transcription factor CBF/NF-Y/archaeal histone domain;IPR009072 Histone-fold;IPR027116 None		GO_function: GO:0003712 - transcription coregulator activity [Evidence IEA];GO_function: GO:0046982 - protein heterodimerization activity [Evidence IEA]
GTX0536PRED_000519	GTX0536PRED_000519-T1	mRNA	GTX0536_1	3232845	3233177	-		hypothetical protein
GTX0536PRED_000520	GTX0536PRED_000520-T1	mRNA	GTX0536_1	3234246	3236619	+		hypothetical protein				PF07719;PF13181	IPR011990 Tetratricopeptide-like helical domain superfamily;IPR013105 Tetratricopeptide repeat 2;IPR019734 Tetratricopeptide repeat		GO_function: GO:0005515 - protein binding [Evidence IEA]
GTX0536PRED_000521	GTX0536PRED_000521-T1	mRNA	GTX0536_1	3238046	3239697	-		hypothetical protein				PF14311	IPR025487 Probable Zinc-ribbon domain
GTX0536PRED_000522	GTX0536PRED_000522-T1	mRNA	GTX0536_1	3239697	3242644	+		hypothetical protein				PF00850	IPR000286 Histone deacetylase family;IPR023696 Ureohydrolase domain superfamily;IPR023801 Histone deacetylase domain;IPR037138 Histone deacetylase domain superfamily
GTX0536PRED_000523	GTX0536PRED_000523-T1	mRNA	GTX0536_1	3242674	3244828	-		hypothetical protein				PF00406;PF13207	IPR000850 Adenylate kinase/UMP-CMP kinase;IPR006259 Adenylate kinase subfamily;IPR027417 P-loop containing nucleoside triphosphate hydrolase;IPR033690 Adenylate kinase, conserved site		GO_function: GO:0005524 - ATP binding [Evidence IEA];GO_function: GO:0016776 - phosphotransferase activity, phosphate group as acceptor [Evidence IEA];GO_function: GO:0004017 - adenylate kinase activity [Evidence IEA];GO_function: GO:0019205 - nucleobase-containing compound kinase activity [Evidence IEA];GO_process: GO:0006139 - nucleobase-containing compound metabolic process [Evidence IEA]
GTX0536PRED_000524	GTX0536PRED_000524-T1	mRNA	GTX0536_1	3246610	3253442	+		hypothetical protein					IPR011989 Armadillo-like helical;IPR016024 Armadillo-type fold;IPR029058 Alpha/Beta hydrolase fold
GTX0536PRED_000525	GTX0536PRED_000525-T1	mRNA	GTX0536_1	3254057	3256460	-		hypothetical protein
GTX0536PRED_000526	GTX0536PRED_000526-T1	mRNA	GTX0536_1	3256386	3258070	+		hypothetical protein
GTX0536PRED_000527	GTX0536PRED_000527-T1	mRNA	GTX0536_1	3258691	3259169	-		hypothetical protein			9152at3041	PF06747	IPR010625 CHCH;IPR016680 NADH dehydrogenase [ubiquinone] (complex I), alpha subcomplex, subunit 8		GO_process: GO:0006120 - mitochondrial electron transport, NADH to ubiquinone [Evidence IEA]
GTX0536PRED_000528	GTX0536PRED_000528-T1	mRNA	GTX0536_1	3259437	3261106	+	RPS24A	ribosomal protein S24A				PF01282	IPR001976 Ribosomal protein S24e;IPR012678 Ribosomal protein L23/L15e core domain superfamily;IPR018098 Ribosomal S24e conserved site		GO_component: GO:0005840 - ribosome [Evidence IEA];GO_function: GO:0003735 - structural constituent of ribosome [Evidence IEA];GO_process: GO:0006412 - translation [Evidence IEA]
GTX0536PRED_000529	GTX0536PRED_000529-T1	mRNA	GTX0536_1	3261941	3263102	-		hypothetical protein			9812at3041	PF01849;PF19026	IPR002715 Nascent polypeptide-associated complex NAC domain;IPR016641 Nascent polypeptide-associated complex subunit alpha;IPR038187 NAC A/B domain superfamily;IPR044034 Nascent polypeptide-associated complex subunit alpha-like, UBA domain		GO_component: GO:0005854 - nascent polypeptide-associated complex [Evidence IEA]
GTX0536PRED_000530	GTX0536PRED_000530-T1	mRNA	GTX0536_1	3263298	3272946	+		hypothetical protein				PF00397;PF01846	IPR001202 WW domain;IPR002713 FF domain;IPR036020 WW domain superfamily;IPR036517 FF domain superfamily;IPR045148 Transcription elongation regulator 1-like		GO_function: GO:0003712 - transcription coregulator activity [Evidence IEA];GO_function: GO:0070063 - RNA polymerase binding [Evidence IEA];GO_function: GO:0005515 - protein binding [Evidence IEA]
GTX0536PRED_000531	GTX0536PRED_000531-T1	mRNA	GTX0536_1	3273386	3274344	+		hypothetical protein					IPR044995 Thiocyanate methyltransferase/thiol methyltransferase		GO_function: GO:0008757 - S-adenosylmethionine-dependent methyltransferase activity [Evidence IEA]
GTX0536PRED_000532	GTX0536PRED_000532-T1	mRNA	GTX0536_1	3275325	3276786	-		hypothetical protein				PF00025;PF00071;PF01926;PF08477;PF09439	IPR005225 Small GTP-binding protein domain;IPR006689 Small GTPase superfamily, ARF/SAR type;IPR027417 P-loop containing nucleoside triphosphate hydrolase		GO_function: GO:0003924 - GTPase activity [Evidence IEA];GO_function: GO:0005525 - GTP binding [Evidence IEA]
GTX0536PRED_000533	GTX0536PRED_000533-T1	mRNA	GTX0536_1	3276905	3278016	+		hypothetical protein				PF01789	IPR002683 PsbP, C-terminal;IPR016123 Mog1/PsbP, alpha/beta/alpha sandwich		GO_component: GO:0019898 - extrinsic component of membrane [Evidence IEA];GO_component: GO:0009654 - photosystem II oxygen evolving complex [Evidence IEA];GO_component: GO:0009523 - photosystem II [Evidence IEA];GO_function: GO:0005509 - calcium ion binding [Evidence IEA];GO_process: GO:0015979 - photosynthesis [Evidence IEA]
GTX0536PRED_000534	GTX0536PRED_000534-T1	mRNA	GTX0536_1	3278422	3290528	-		hypothetical protein			256at3041	PF02463;PF06470;PF13476	IPR003395 RecF/RecN/SMC, N-terminal;IPR010935 SMCs flexible hinge;IPR024704 Structural maintenance of chromosomes protein;IPR027417 P-loop containing nucleoside triphosphate hydrolase;IPR036277 SMCs flexible hinge superfamily;IPR041738 None		GO_component: GO:0005694 - chromosome [Evidence IEA];GO_function: GO:0005524 - ATP binding [Evidence IEA];GO_function: GO:0016887 - ATPase [Evidence IEA];GO_function: GO:0005515 - protein binding [Evidence IEA];GO_process: GO:0051276 - chromosome organization [Evidence IEA]
GTX0536PRED_000535	GTX0536PRED_000535-T1	mRNA	GTX0536_1	3291290	3292782	-		hypothetical protein				PF13640	IPR005123 Oxoglutarate/iron-dependent dioxygenase;IPR044862 Prolyl 4-hydroxylase alpha subunit, Fe(2+) 2OG dioxygenase domain
GTX0536PRED_000536	GTX0536PRED_000536-T1	mRNA	GTX0536_1	3293353	3297560	-		hypothetical protein			2664at3041	PF00069;PF07714	IPR000719 Protein kinase domain;IPR008271 Serine/threonine-protein kinase, active site;IPR011009 Protein kinase-like domain superfamily		GO_function: GO:0005524 - ATP binding [Evidence IEA];GO_function: GO:0004672 - protein kinase activity [Evidence IEA];GO_process: GO:0006468 - protein phosphorylation [Evidence IEA]
GTX0536PRED_000537	GTX0536PRED_000537-T1	mRNA	GTX0536_1	3297686	3299093	+	RPL13B	60S ribosomal protein L13B			6490at3041	PF01294	IPR001380 Ribosomal protein L13e		GO_component: GO:0005840 - ribosome [Evidence IEA];GO_function: GO:0003735 - structural constituent of ribosome [Evidence IEA];GO_process: GO:0006412 - translation [Evidence IEA]
GTX0536PRED_000537	GTX0536PRED_000537-T2	mRNA	GTX0536_1	3297686	3299093	+	RPL13B	60S ribosomal protein L13B, variant 2			6490at3041	PF01294	IPR001380 Ribosomal protein L13e		GO_component: GO:0005840 - ribosome [Evidence IEA];GO_function: GO:0003735 - structural constituent of ribosome [Evidence IEA];GO_process: GO:0006412 - translation [Evidence IEA]
GTX0536PRED_000538	GTX0536PRED_000538-T1	mRNA	GTX0536_1	3299866	3305741	-		hypothetical protein					IPR040265 Protein CHUP1-like
GTX0536PRED_000539	GTX0536PRED_000539-T1	mRNA	GTX0536_1	3305881	3312219	+		hypothetical protein				PF12799;PF13855	IPR001611 Leucine-rich repeat;IPR003591 Leucine-rich repeat, typical subtype;IPR032675 Leucine-rich repeat domain superfamily		GO_function: GO:0005515 - protein binding [Evidence IEA]
GTX0536PRED_000540	GTX0536PRED_000540-T1	mRNA	GTX0536_1	3312612	3313770	+		hypothetical protein				PF02453	IPR003388 Reticulon;IPR045064 None		GO_process: GO:0009617 - response to bacterium [Evidence IEA]
GTX0536PRED_000541	GTX0536PRED_000541-T1	mRNA	GTX0536_1	3314537	3316437	-		hypothetical protein					IPR039884 Coiled-coil domain-containing protein R3HC1/R3HCL
GTX0536PRED_000542	GTX0536PRED_000542-T1	mRNA	GTX0536_1	3316555	3318387	+		hypothetical protein
GTX0536PRED_000543	GTX0536PRED_000543-T1	mRNA	GTX0536_1	3318741	3319525	+		hypothetical protein
GTX0536PRED_012631	GTX0536PRED_012631-T1	mRNA	GTX0536_1	3324396	3325418	+		hypothetical protein					IPR012337 Ribonuclease H-like superfamily
GTX0536PRED_000544	GTX0536PRED_000544-T1	mRNA	GTX0536_1	3325129	3327029	-		hypothetical protein
GTX0536PRED_000545	GTX0536PRED_000545-T1	mRNA	GTX0536_1	3327431	3339995	+		hypothetical protein				PF03810;PF08389	IPR001494 Importin-beta, N-terminal domain;IPR011989 Armadillo-like helical;IPR013598 Exportin-1/Importin-beta-like;IPR016024 Armadillo-type fold		GO_function: GO:0031267 - small GTPase binding [Evidence IEA];GO_process: GO:0006886 - intracellular protein transport [Evidence IEA]
GTX0536PRED_000546	GTX0536PRED_000546-T1	mRNA	GTX0536_1	3340310	3341915	+		hypothetical protein				PF01184	IPR000791 Acetate transporter GPR1/FUN34/SatP family		GO_component: GO:0016021 - integral component of membrane [Evidence IEA]
GTX0536PRED_000547	GTX0536PRED_000547-T1	mRNA	GTX0536_1	3343005	3345143	+		hypothetical protein				PF01974	IPR006676 tRNA-splicing endonuclease;IPR006677 tRNA intron endonuclease, catalytic domain-like;IPR011856 tRNA endonuclease-like domain superfamily;IPR036167 tRNA intron endonuclease, catalytic domain-like superfamily		GO_function: GO:0003676 - nucleic acid binding [Evidence IEA];GO_function: GO:0004518 - nuclease activity [Evidence IEA];GO_function: GO:0000213 - tRNA-intron endonuclease activity [Evidence IEA];GO_process: GO:0006388 - tRNA splicing, via endonucleolytic cleavage and ligation [Evidence IEA]
GTX0536PRED_000548	GTX0536PRED_000548-T1	mRNA	GTX0536_1	3345323	3360995	+		hypothetical protein				PF02759;PF15140	IPR004012 RUN domain;IPR025258 Rubicon Homology Domain;IPR027856 Protein of unknown function DUF4573;IPR036871 PX domain superfamily;IPR037213 RUN domain superfamily		GO_function: GO:0035091 - phosphatidylinositol binding [Evidence IEA]
GTX0536PRED_000548	GTX0536PRED_000548-T2	mRNA	GTX0536_1	3345323	3360995	+		hypothetical protein				PF02759;PF15140	IPR004012 RUN domain;IPR027856 Protein of unknown function DUF4573;IPR036871 PX domain superfamily;IPR037213 RUN domain superfamily		GO_function: GO:0035091 - phosphatidylinositol binding [Evidence IEA]
GTX0536PRED_000548	GTX0536PRED_000548-T3	mRNA	GTX0536_1	3345323	3360995	+		hypothetical protein				PF02759;PF13901;PF15140	IPR004012 RUN domain;IPR027856 Protein of unknown function DUF4573;IPR037213 RUN domain superfamily
GTX0536PRED_000549	GTX0536PRED_000549-T1	mRNA	GTX0536_1	3360753	3362429	-		hypothetical protein			10500at3041	PF05742	IPR008551 Transport and Golgi organisation protein 2
GTX0536PRED_000549	GTX0536PRED_000549-T2	mRNA	GTX0536_1	3360753	3362429	-		hypothetical protein				PF05742	IPR008551 Transport and Golgi organisation protein 2
GTX0536PRED_000549	GTX0536PRED_000549-T3	mRNA	GTX0536_1	3360753	3362429	-		hypothetical protein				PF05742	IPR008551 Transport and Golgi organisation protein 2
GTX0536PRED_000550	GTX0536PRED_000550-T1	mRNA	GTX0536_1	3362492	3377545	-	TPS1	Trehalose-6-P synthase/phosphatase complex synthase subunit				PF00982;PF02358	IPR001830 Glycosyl transferase, family 20;IPR003337 Trehalose-phosphatase;IPR012766 Alpha,alpha-trehalose-phosphate synthase;IPR023214 HAD superfamily;IPR036412 HAD-like superfamily		GO_function: GO:0003824 - catalytic activity [Evidence IEA];GO_function: GO:0003825 - alpha,alpha-trehalose-phosphate synthase (UDP-forming) activity [Evidence IEA];GO_process: GO:0005992 - trehalose biosynthetic process [Evidence IEA]		GT20
GTX0536PRED_000550	GTX0536PRED_000550-T2	mRNA	GTX0536_1	3362492	3377545	-	TPS1	Trehalose-6-P synthase/phosphatase complex synthase subunit, variant 2				PF00982;PF02358	IPR001830 Glycosyl transferase, family 20;IPR003337 Trehalose-phosphatase;IPR012766 Alpha,alpha-trehalose-phosphate synthase;IPR023214 HAD superfamily;IPR036412 HAD-like superfamily		GO_function: GO:0003824 - catalytic activity [Evidence IEA];GO_function: GO:0003825 - alpha,alpha-trehalose-phosphate synthase (UDP-forming) activity [Evidence IEA];GO_process: GO:0005992 - trehalose biosynthetic process [Evidence IEA]		GT20
GTX0536PRED_000551	GTX0536PRED_000551-T1	mRNA	GTX0536_1	3378319	3380322	-		hypothetical protein				PF00121	IPR000652 Triosephosphate isomerase;IPR013785 Aldolase-type TIM barrel;IPR020861 Triosephosphate isomerase, active site;IPR022896 Triosephosphate isomerase, bacterial/eukaryotic;IPR035990 Triosephosphate isomerase superfamily		GO_function: GO:0003824 - catalytic activity [Evidence IEA];GO_function: GO:0004807 - triose-phosphate isomerase activity [Evidence IEA];GO_process: GO:0006096 - glycolytic process [Evidence IEA]
GTX0536PRED_000552	GTX0536PRED_000552-T1	mRNA	GTX0536_1	3380432	3385855	+		hypothetical protein					IPR011990 Tetratricopeptide-like helical domain superfamily		GO_function: GO:0005515 - protein binding [Evidence IEA]
GTX0536PRED_000553	GTX0536PRED_000553-T1	mRNA	GTX0536_1	3385778	3387012	-		hypothetical protein				PF04525	IPR007612 LURP-one-related;IPR025659 Tubby-like, C-terminal;IPR038595 LURP-one-related superfamily
GTX0536PRED_000554	GTX0536PRED_000554-T1	mRNA	GTX0536_1	3387493	3387837	-		hypothetical protein
GTX0536PRED_000555	GTX0536PRED_000555-T1	mRNA	GTX0536_1	3388706	3391322	-		hypothetical protein					IPR044053 Hydroxylase/desaturase AsaB-like		GO_function: GO:0016491 - oxidoreductase activity [Evidence IEA]
GTX0536PRED_000556	GTX0536PRED_000556-T1	mRNA	GTX0536_1	3391530	3393787	+		hypothetical protein					IPR044053 Hydroxylase/desaturase AsaB-like		GO_function: GO:0016491 - oxidoreductase activity [Evidence IEA]
GTX0536PRED_000557	GTX0536PRED_000557-T1	mRNA	GTX0536_1	3393884	3409590	-		hypothetical protein				PF00169;PF02181;PF06371	IPR001849 Pleckstrin homology domain;IPR010473 Formin, GTPase-binding domain;IPR011989 Armadillo-like helical;IPR011993 PH-like domain superfamily;IPR015425 Formin, FH2 domain;IPR016024 Armadillo-type fold;IPR042201 Formin, FH2 domain superfamily		GO_function: GO:0003779 - actin binding [Evidence IEA];GO_function: GO:0031267 - small GTPase binding [Evidence IEA];GO_process: GO:0030036 - actin cytoskeleton organization [Evidence IEA]
GTX0536PRED_000558	GTX0536PRED_000558-T1	mRNA	GTX0536_1	3409719	3411828	+		hypothetical protein			7392at3041	PF04502	IPR007590 Saf4/Yju2 protein
GTX0536PRED_000559	GTX0536PRED_000559-T1	mRNA	GTX0536_1	3412115	3413839	-		hypothetical protein
GTX0536PRED_000560	GTX0536PRED_000560-T1	mRNA	GTX0536_1	3413981	3417173	+		hypothetical protein			8231at3041	PF14580	IPR001611 Leucine-rich repeat;IPR032675 Leucine-rich repeat domain superfamily;IPR044640 U2 small nuclear ribonucleoprotein A'		GO_function: GO:0005515 - protein binding [Evidence IEA];GO_function: GO:0030620 - U2 snRNA binding [Evidence IEA];GO_process: GO:0000398 - mRNA splicing, via spliceosome [Evidence IEA]
GTX0536PRED_000561	GTX0536PRED_000561-T1	mRNA	GTX0536_1	3417608	3419854	+		hypothetical protein
GTX0536PRED_000562	GTX0536PRED_000562-T1	mRNA	GTX0536_1	3419949	3421687	-		hypothetical protein				PF00320	IPR000679 Zinc finger, GATA-type;IPR013088 Zinc finger, NHR/GATA-type;IPR044589 GATA transcription factor 26/27		GO_function: GO:0043565 - sequence-specific DNA binding [Evidence IEA];GO_function: GO:0008270 - zinc ion binding [Evidence IEA];GO_process: GO:0006355 - regulation of transcription, DNA-templated [Evidence IEA]
GTX0536PRED_000563	GTX0536PRED_000563-T1	mRNA	GTX0536_1	3421943	3426970	-		hypothetical protein				PF01207	IPR004653 tRNA-dihydrouridine(20/20a) synthase;IPR013785 Aldolase-type TIM barrel;IPR018517 tRNA-dihydrouridine synthase, conserved site;IPR035587 DUS-like, FMN-binding domain		GO_function: GO:0003824 - catalytic activity [Evidence IEA];GO_function: GO:0017150 - tRNA dihydrouridine synthase activity [Evidence IEA];GO_function: GO:0050660 - flavin adenine dinucleotide binding [Evidence IEA];GO_process: GO:0008033 - tRNA processing [Evidence IEA];GO_process: GO:0002943 - tRNA dihydrouridine synthesis [Evidence IEA]
GTX0536PRED_000564	GTX0536PRED_000564-T1	mRNA	GTX0536_1	3427093	3434686	+		hypothetical protein			1899at3041	PF01494;PF08491	IPR013698 Squalene epoxidase;IPR036188 FAD/NAD(P)-binding domain superfamily;IPR040125 Squalene monooxygenase		GO_component: GO:0016021 - integral component of membrane [Evidence IEA];GO_function: GO:0004506 - squalene monooxygenase activity [Evidence IEA];GO_function: GO:0050660 - flavin adenine dinucleotide binding [Evidence IEA];GO_process: GO:0016126 - sterol biosynthetic process [Evidence IEA]
GTX0536PRED_000565	GTX0536PRED_000565-T1	mRNA	GTX0536_1	3433975	3442009	-		hypothetical protein				PF05187;PF13450	IPR036188 FAD/NAD(P)-binding domain superfamily;IPR040156 Electron transfer flavoprotein-ubiquinone oxidoreductase		GO_function: GO:0004174 - electron-transferring-flavoprotein dehydrogenase activity [Evidence IEA];GO_process: GO:0022900 - electron transport chain [Evidence IEA]
GTX0536PRED_000565	GTX0536PRED_000565-T2	mRNA	GTX0536_1	3433975	3442009	-		hypothetical protein				PF05187;PF13450	IPR036188 FAD/NAD(P)-binding domain superfamily;IPR040156 Electron transfer flavoprotein-ubiquinone oxidoreductase		GO_function: GO:0004174 - electron-transferring-flavoprotein dehydrogenase activity [Evidence IEA];GO_process: GO:0022900 - electron transport chain [Evidence IEA]
GTX0536PRED_000566	GTX0536PRED_000566-T1	mRNA	GTX0536_1	3443025	3444149	-		hypothetical protein
GTX0536PRED_000567	GTX0536PRED_000567-T1	mRNA	GTX0536_1	3443982	3447656	-		hypothetical protein
GTX0536PRED_000568	GTX0536PRED_000568-T1	mRNA	GTX0536_1	3447895	3451458	-		hypothetical protein
GTX0536PRED_000569	GTX0536PRED_000569-T1	mRNA	GTX0536_1	3453724	3455430	-		hypothetical protein
GTX0536PRED_000570	GTX0536PRED_000570-T1	mRNA	GTX0536_1	3455498	3457065	-		hypothetical protein
GTX0536PRED_000571	GTX0536PRED_000571-T1	mRNA	GTX0536_1	3458103	3461765	-		hypothetical protein				PF10444	IPR018851 Borealin, N-terminal
GTX0536PRED_000572	GTX0536PRED_000572-T1	mRNA	GTX0536_1	3463909	3470906	-		hypothetical protein			7663at3041	PF04506	IPR007594 RFT1		GO_component: GO:0016021 - integral component of membrane [Evidence IEA];GO_process: GO:0006488 - dolichol-linked oligosaccharide biosynthetic process [Evidence IEA]
GTX0536PRED_000572	GTX0536PRED_000572-T2	mRNA	GTX0536_1	3463909	3470906	-		hypothetical protein				PF04506	IPR007594 RFT1		GO_component: GO:0016021 - integral component of membrane [Evidence IEA];GO_process: GO:0006488 - dolichol-linked oligosaccharide biosynthetic process [Evidence IEA]
GTX0536PRED_000572	GTX0536PRED_000572-T3	mRNA	GTX0536_1	3463909	3470906	-		hypothetical protein				PF04506	IPR007594 RFT1		GO_component: GO:0016021 - integral component of membrane [Evidence IEA];GO_process: GO:0006488 - dolichol-linked oligosaccharide biosynthetic process [Evidence IEA]
GTX0536PRED_000573	GTX0536PRED_000573-T1	mRNA	GTX0536_1	3471099	3473402	+	RPS16	40S ribosomal protein S16			7742at3041	PF00380	IPR000754 Ribosomal protein S9;IPR014721 Ribosomal protein S5 domain 2-type fold, subgroup;IPR020568 Ribosomal protein S5 domain 2-type fold;IPR020574 Ribosomal protein S9, conserved site		GO_component: GO:0005840 - ribosome [Evidence IEA];GO_function: GO:0003735 - structural constituent of ribosome [Evidence IEA];GO_process: GO:0006412 - translation [Evidence IEA]
GTX0536PRED_000574	GTX0536PRED_000574-T1	mRNA	GTX0536_1	3475807	3483715	-		hypothetical protein				PF00097;PF13639;PF13923;PF17123	IPR001841 Zinc finger, RING-type;IPR011016 Zinc finger, RING-CH-type;IPR013083 Zinc finger, RING/FYVE/PHD-type		GO_function: GO:0008270 - zinc ion binding [Evidence IEA]
GTX0536PRED_000574	GTX0536PRED_000574-T2	mRNA	GTX0536_1	3475807	3483715	-		hypothetical protein				PF00097;PF13639;PF13923;PF17123	IPR001841 Zinc finger, RING-type;IPR011016 Zinc finger, RING-CH-type;IPR013083 Zinc finger, RING/FYVE/PHD-type		GO_function: GO:0008270 - zinc ion binding [Evidence IEA]
GTX0536PRED_000574	GTX0536PRED_000574-T3	mRNA	GTX0536_1	3475807	3483715	-		hypothetical protein				PF00097;PF13639;PF13923;PF17123	IPR001841 Zinc finger, RING-type;IPR011016 Zinc finger, RING-CH-type;IPR013083 Zinc finger, RING/FYVE/PHD-type		GO_function: GO:0008270 - zinc ion binding [Evidence IEA]
GTX0536PRED_000575	GTX0536PRED_000575-T1	mRNA	GTX0536_1	3485674	3487216	+		hypothetical protein					IPR027417 P-loop containing nucleoside triphosphate hydrolase
GTX0536PRED_000576	GTX0536PRED_000576-T1	mRNA	GTX0536_1	3487796	3488269	+		hypothetical protein
GTX0536PRED_000577	GTX0536PRED_000577-T1	mRNA	GTX0536_1	3488704	3489039	-		hypothetical protein
GTX0536PRED_000578	GTX0536PRED_000578-T1	mRNA	GTX0536_1	3490553	3498245	+		hypothetical protein				PF00867	IPR006084 XPG/Rad2 endonuclease;IPR006085 XPG, N-terminal;IPR006086 XPG-I domain;IPR019734 Tetratricopeptide repeat;IPR019974 XPG conserved site;IPR029060 PIN-like domain superfamily;IPR032641 None;IPR036279 5'-3' exonuclease, C-terminal domain superfamily;IPR037315 Exonuclease-1, H3TH domain;IPR044752 Exonuclease 1-like, PIN-like domain		GO_function: GO:0003677 - DNA binding [Evidence IEA];GO_function: GO:0035312 - 5'-3' exodeoxyribonuclease activity [Evidence IEA];GO_function: GO:0004518 - nuclease activity [Evidence IEA];GO_function: GO:0016788 - hydrolase activity, acting on ester bonds [Evidence IEA];GO_function: GO:0046872 - metal ion binding [Evidence IEA];GO_function: GO:0005515 - protein binding [Evidence IEA];GO_process:…
GTX0536PRED_000578	GTX0536PRED_000578-T2	mRNA	GTX0536_1	3490553	3498245	+		hypothetical protein				PF00752;PF00867	IPR006084 XPG/Rad2 endonuclease;IPR006085 XPG, N-terminal;IPR006086 XPG-I domain;IPR019734 Tetratricopeptide repeat;IPR019974 XPG conserved site;IPR029060 PIN-like domain superfamily;IPR032641 None;IPR036279 5'-3' exonuclease, C-terminal domain superfamily;IPR037315 Exonuclease-1, H3TH domain;IPR044752 Exonuclease 1-like, PIN-like domain		GO_function: GO:0003677 - DNA binding [Evidence IEA];GO_function: GO:0035312 - 5'-3' exodeoxyribonuclease activity [Evidence IEA];GO_function: GO:0004518 - nuclease activity [Evidence IEA];GO_function: GO:0016788 - hydrolase activity, acting on ester bonds [Evidence IEA];GO_function: GO:0046872 - metal ion binding [Evidence IEA];GO_function: GO:0005515 - protein binding [Evidence IEA];GO_process:…
GTX0536PRED_000579	GTX0536PRED_000579-T1	mRNA	GTX0536_1	3497572	3498129	-		hypothetical protein				PF01253	IPR001950 SUI1 domain;IPR036877 SUI1 domain superfamily		GO_function: GO:0003743 - translation initiation factor activity [Evidence IEA];GO_process: GO:0006413 - translational initiation [Evidence IEA]
GTX0536PRED_000580	GTX0536PRED_000580-T1	mRNA	GTX0536_1	3498369	3505060	+		hypothetical protein				PF04577	IPR007657 Glycosyltransferase 61		GO_function: GO:0016757 - glycosyltransferase activity [Evidence IEA]		GT61
GTX0536PRED_000581	GTX0536PRED_000581-T1	mRNA	GTX0536_1	3505029	3516091	-		hypothetical protein				PF00753;PF02178;PF07521;PF12706	IPR001279 Metallo-beta-lactamase;IPR011108 Zn-dependent metallo-hydrolase, RNA specificity domain;IPR017956 AT hook, DNA-binding motif;IPR036866 Ribonuclease Z/Hydroxyacylglutathione hydrolase-like;IPR042173 Ribonuclease J, domain 2		GO_function: GO:0003677 - DNA binding [Evidence IEA]
GTX0536PRED_000582	GTX0536PRED_000582-T1	mRNA	GTX0536_1	3516263	3520874	+	AGPL1	Glucose-1-phosphate adenylyltransferase large subunit 1, chloroplastic/amyloplastic				PF00483	IPR005835 Nucleotidyl transferase domain;IPR005836 ADP-glucose pyrophosphorylase, conserved site;IPR011004 Trimeric LpxA-like superfamily;IPR011831 Glucose-1-phosphate adenylyltransferase;IPR029044 Nucleotide-diphospho-sugar transferases		GO_function: GO:0008878 - glucose-1-phosphate adenylyltransferase activity [Evidence IEA];GO_function: GO:0016779 - nucleotidyltransferase activity [Evidence IEA];GO_process: GO:0009058 - biosynthetic process [Evidence IEA];GO_process: GO:0005978 - glycogen biosynthetic process [Evidence IEA]
GTX0536PRED_000583	GTX0536PRED_000583-T1	mRNA	GTX0536_1	3521342	3522067	-		hypothetical protein				PF01722	IPR002634 BolA protein;IPR036065 BolA-like superfamily
GTX0536PRED_000584	GTX0536PRED_000584-T1	mRNA	GTX0536_1	3525284	3528550	+		hypothetical protein			6593at3041	PF01656;PF09140;PF10609	IPR000808 Mrp, conserved site;IPR019591 Mrp/NBP35 ATP-binding protein;IPR027417 P-loop containing nucleoside triphosphate hydrolase;IPR033756 Flagellum site-determining protein YlxH/ Fe-S cluster assembling factor NBP35;IPR044304 Iron-sulfur protein NUBPL-like		GO_function: GO:0051536 - iron-sulfur cluster binding [Evidence IEA];GO_function: GO:0005524 - ATP binding [Evidence IEA];GO_function: GO:0016887 - ATPase [Evidence IEA];GO_process: GO:0016226 - iron-sulfur cluster assembly [Evidence IEA]
GTX0536PRED_000585	GTX0536PRED_000585-T1	mRNA	GTX0536_1	3529383	3531754	-		hypothetical protein
GTX0536PRED_000586	GTX0536PRED_000586-T1	mRNA	GTX0536_1	3531809	3533609	+		hypothetical protein				PF02373	IPR003347 JmjC domain
GTX0536PRED_000587	GTX0536PRED_000587-T1	mRNA	GTX0536_1	3535884	3536276	+		hypothetical protein
GTX0536PRED_000588	GTX0536PRED_000588-T1	mRNA	GTX0536_1	3537633	3543588	+		hypothetical protein
GTX0536PRED_000589	GTX0536PRED_000589-T1	mRNA	GTX0536_1	3543896	3546697	+		hypothetical protein
GTX0536PRED_000590	GTX0536PRED_000590-T1	mRNA	GTX0536_1	3549075	3556003	-	PDC3	Pyruvate decarboxylase 3				PF00205;PF02775;PF02776	IPR011766 Thiamine pyrophosphate enzyme, TPP-binding;IPR012000 Thiamine pyrophosphate enzyme, central domain;IPR012001 Thiamine pyrophosphate enzyme, N-terminal TPP-binding domain;IPR012110 Pyruvate decarboxylase/indolepyruvate decarboxylase-like;IPR029035 DHS-like NAD/FAD-binding domain superfamily;IPR029061 Thiamin diphosphate-binding fold		GO_function: GO:0000287 - magnesium ion binding [Evidence IEA];GO_function: GO:0016831 - carboxy-lyase activity [Evidence IEA];GO_function: GO:0003824 - catalytic activity [Evidence IEA];GO_function: GO:0030976 - thiamine pyrophosphate binding [Evidence IEA]
GTX0536PRED_000591	GTX0536PRED_000591-T1	mRNA	GTX0536_1	3556119	3567986	-		hypothetical protein					IPR000608 Ubiquitin-conjugating enzyme E2;IPR012317 Poly(ADP-ribose) polymerase, catalytic domain;IPR016135 Ubiquitin-conjugating enzyme/RWD-like		GO_function: GO:0003950 - NAD+ ADP-ribosyltransferase activity [Evidence IEA]
GTX0536PRED_000591	GTX0536PRED_000591-T2	mRNA	GTX0536_1	3556119	3567986	-		hypothetical protein					IPR012317 Poly(ADP-ribose) polymerase, catalytic domain		GO_function: GO:0003950 - NAD+ ADP-ribosyltransferase activity [Evidence IEA]
GTX0536PRED_000591	GTX0536PRED_000591-T3	mRNA	GTX0536_1	3556119	3567986	-		hypothetical protein				PF00179	IPR000608 Ubiquitin-conjugating enzyme E2;IPR012317 Poly(ADP-ribose) polymerase, catalytic domain;IPR016135 Ubiquitin-conjugating enzyme/RWD-like		GO_function: GO:0003950 - NAD+ ADP-ribosyltransferase activity [Evidence IEA]
GTX0536PRED_000592	GTX0536PRED_000592-T1	mRNA	GTX0536_1	3571193	3572467	-		hypothetical protein				PF04117	IPR007248 Mpv17/PMP22		GO_component: GO:0016021 - integral component of membrane [Evidence IEA]
GTX0536PRED_000593	GTX0536PRED_000593-T1	mRNA	GTX0536_1	3573837	3577814	+		hypothetical protein
GTX0536PRED_000594	GTX0536PRED_000594-T1	mRNA	GTX0536_1	3577815	3584335	-		hypothetical protein				PF00069;PF07714	IPR000719 Protein kinase domain;IPR008271 Serine/threonine-protein kinase, active site;IPR011009 Protein kinase-like domain superfamily;IPR044803 None		GO_component: GO:0009579 - thylakoid [Evidence IEA];GO_function: GO:0005524 - ATP binding [Evidence IEA];GO_function: GO:0004672 - protein kinase activity [Evidence IEA];GO_function: GO:0004674 - protein serine/threonine kinase activity [Evidence IEA];GO_process: GO:0006468 - protein phosphorylation [Evidence IEA]
GTX0536PRED_000595	GTX0536PRED_000595-T1	mRNA	GTX0536_1	3584543	3589494	+		hypothetical protein				PF00201	IPR002213 UDP-glucuronosyl/UDP-glucosyltransferase;IPR035595 UDP-glycosyltransferase family, conserved site		GO_function: GO:0008194 - UDP-glycosyltransferase activity [Evidence IEA]		GT1
GTX0536PRED_000596	GTX0536PRED_000596-T1	mRNA	GTX0536_1	3589945	3593287	+		hypothetical protein					IPR032675 Leucine-rich repeat domain superfamily
GTX0536PRED_000597	GTX0536PRED_000597-T1	mRNA	GTX0536_1	3593874	3600049	+		hypothetical protein			3232at3041	PF05091	IPR007783 Eukaryotic translation initiation factor 3 subunit D		GO_component: GO:0005737 - cytoplasm [Evidence IEA];GO_component: GO:0005852 - eukaryotic translation initiation factor 3 complex [Evidence IEA];GO_function: GO:0003743 - translation initiation factor activity [Evidence IEA]
GTX0536PRED_000598	GTX0536PRED_000598-T1	mRNA	GTX0536_1	3600129	3604345	-		hypothetical protein				PF01545	IPR002524 Cation efflux protein;IPR027469 Cation efflux transmembrane domain superfamily		GO_component: GO:0016021 - integral component of membrane [Evidence IEA];GO_function: GO:0008324 - cation transmembrane transporter activity [Evidence IEA];GO_process: GO:0006812 - cation transport [Evidence IEA];GO_process: GO:0055085 - transmembrane transport [Evidence IEA]
GTX0536PRED_000598	GTX0536PRED_000598-T2	mRNA	GTX0536_1	3600129	3604345	-		hypothetical protein				PF01545	IPR002524 Cation efflux protein;IPR027469 Cation efflux transmembrane domain superfamily		GO_component: GO:0016021 - integral component of membrane [Evidence IEA];GO_function: GO:0008324 - cation transmembrane transporter activity [Evidence IEA];GO_process: GO:0006812 - cation transport [Evidence IEA];GO_process: GO:0055085 - transmembrane transport [Evidence IEA]
GTX0536PRED_000599	GTX0536PRED_000599-T1	mRNA	GTX0536_1	3605103	3608773	+		hypothetical protein
GTX0536PRED_000600	GTX0536PRED_000600-T1	mRNA	GTX0536_1	3609504	3613813	+		hypothetical protein				PF00909	IPR002229 Blood group Rhesus C/E/D polypeptide;IPR024041 Ammonium transporter AmtB-like domain;IPR029020 Ammonium/urea transporter		GO_component: GO:0016020 - membrane [Evidence IEA];GO_component: GO:0005887 - integral component of plasma membrane [Evidence IEA];GO_function: GO:0008519 - ammonium transmembrane transporter activity [Evidence IEA];GO_process: GO:0015696 - ammonium transport [Evidence IEA]
GTX0536PRED_000601	GTX0536PRED_000601-T1	mRNA	GTX0536_1	3615249	3618212	+		hypothetical protein
GTX0536PRED_000602	GTX0536PRED_000602-T1	mRNA	GTX0536_1	3618891	3633029	-		hypothetical protein				PF00580;PF13245	IPR000212 DNA helicase, UvrD/REP type;IPR014016 UvrD-like helicase, ATP-binding domain;IPR014017 UvrD-like DNA helicase, C-terminal;IPR027417 P-loop containing nucleoside triphosphate hydrolase		GO_function: GO:0016787 - hydrolase activity [Evidence IEA];GO_function: GO:0003677 - DNA binding [Evidence IEA];GO_function: GO:0005524 - ATP binding [Evidence IEA];GO_function: GO:0003678 - DNA helicase activity [Evidence IEA]
GTX0536PRED_000602	GTX0536PRED_000602-T2	mRNA	GTX0536_1	3618891	3633029	-		hypothetical protein				PF00580;PF13245	IPR000212 DNA helicase, UvrD/REP type;IPR014016 UvrD-like helicase, ATP-binding domain;IPR027417 P-loop containing nucleoside triphosphate hydrolase		GO_function: GO:0003677 - DNA binding [Evidence IEA];GO_function: GO:0005524 - ATP binding [Evidence IEA];GO_function: GO:0003678 - DNA helicase activity [Evidence IEA]
GTX0536PRED_000603	GTX0536PRED_000603-T1	mRNA	GTX0536_1	3633160	3635180	+		hypothetical protein				PF11595	IPR021641 Protein of unknown function DUF3245
GTX0536PRED_000604	GTX0536PRED_000604-T1	mRNA	GTX0536_1	3635002	3636998	-		hypothetical protein
GTX0536PRED_000605	GTX0536PRED_000605-T1	mRNA	GTX0536_1	3637128	3642113	+		hypothetical protein				PF02668	IPR003819 TauD/TfdA-like domain;IPR042098 Taurine dioxygenase TauD-like superfamily		GO_function: GO:0016491 - oxidoreductase activity [Evidence IEA]
GTX0536PRED_000606	GTX0536PRED_000606-T1	mRNA	GTX0536_1	3642323	3646520	-		hypothetical protein				PF03435	IPR005097 Saccharopine dehydrogenase, NADP binding domain;IPR036291 NAD(P)-binding domain superfamily		GO_function: GO:0016491 - oxidoreductase activity [Evidence IEA]
GTX0536PRED_000606	GTX0536PRED_000606-T2	mRNA	GTX0536_1	3642323	3646520	-		hypothetical protein					IPR005097 Saccharopine dehydrogenase, NADP binding domain		GO_function: GO:0016491 - oxidoreductase activity [Evidence IEA]
GTX0536PRED_000607	GTX0536PRED_000607-T1	mRNA	GTX0536_1	3646696	3648714	-		hypothetical protein
GTX0536PRED_000608	GTX0536PRED_000608-T1	mRNA	GTX0536_1	3649537	3654865	+		hypothetical protein			3493at3041	PF02685	IPR003836 Glucokinase;IPR043129 ATPase, nucleotide binding domain		GO_function: GO:0005524 - ATP binding [Evidence IEA];GO_function: GO:0004340 - glucokinase activity [Evidence IEA];GO_function: GO:0005536 - glucose binding [Evidence IEA];GO_process: GO:0051156 - glucose 6-phosphate metabolic process [Evidence IEA];GO_process: GO:0006096 - glycolytic process [Evidence IEA]
GTX0536PRED_000609	GTX0536PRED_000609-T1	mRNA	GTX0536_1	3654504	3656253	-	MFDX1	Adrenodoxin-like protein 1, mitochondrial			9631at3041	PF00111	IPR001041 2Fe-2S ferredoxin-type iron-sulfur binding domain;IPR001055 Adrenodoxin;IPR012675 Beta-grasp domain superfamily;IPR018298 Adrenodoxin, iron-sulphur binding site;IPR036010 2Fe-2S ferredoxin-like superfamily		GO_function: GO:0051536 - iron-sulfur cluster binding [Evidence IEA];GO_function: GO:0009055 - electron transfer activity [Evidence IEA];GO_function: GO:0051537 - 2 iron, 2 sulfur cluster binding [Evidence IEA]
GTX0536PRED_000610	GTX0536PRED_000610-T1	mRNA	GTX0536_1	3656339	3661471	+		hypothetical protein
GTX0536PRED_000611	GTX0536PRED_000611-T1	mRNA	GTX0536_1	3661569	3664101	-		hypothetical protein				PF00106;PF08659;PF13561	IPR002347 Short-chain dehydrogenase/reductase SDR;IPR036291 NAD(P)-binding domain superfamily		GO_function: GO:0016491 - oxidoreductase activity [Evidence IEA]
GTX0536PRED_000612	GTX0536PRED_000612-T1	mRNA	GTX0536_1	3667543	3671356	+		hypothetical protein					IPR044845 Glycosyltransferase HPAT/SRGT1-like		GO_function: GO:0016757 - glycosyltransferase activity [Evidence IEA]		GT95
GTX0536PRED_000613	GTX0536PRED_000613-T1	mRNA	GTX0536_1	3671886	3677260	-		hypothetical protein				PF06831	IPR010979 Ribosomal protein S13-like, H2TH;IPR015886 DNA glycosylase/AP lyase, H2TH DNA-binding;IPR035937 MutM-like, N-terminal		GO_function: GO:0016799 - hydrolase activity, hydrolyzing N-glycosyl compounds [Evidence IEA];GO_function: GO:0008270 - zinc ion binding [Evidence IEA];GO_function: GO:0003684 - damaged DNA binding [Evidence IEA];GO_function: GO:0003906 - DNA-(apurinic or apyrimidinic site) endonuclease activity [Evidence IEA];GO_function: GO:0003676 - nucleic acid binding [Evidence IEA];GO_process: GO:0006284 - …
GTX0536PRED_000613	GTX0536PRED_000613-T2	mRNA	GTX0536_1	3671886	3677260	-		hypothetical protein				PF06831	IPR010979 Ribosomal protein S13-like, H2TH;IPR012319 Formamidopyrimidine-DNA glycosylase, catalytic domain;IPR015886 DNA glycosylase/AP lyase, H2TH DNA-binding;IPR035937 MutM-like, N-terminal		GO_function: GO:0019104 - DNA N-glycosylase activity [Evidence IEA];GO_function: GO:0016799 - hydrolase activity, hydrolyzing N-glycosyl compounds [Evidence IEA];GO_function: GO:0008270 - zinc ion binding [Evidence IEA];GO_function: GO:0003684 - damaged DNA binding [Evidence IEA];GO_function: GO:0003906 - DNA-(apurinic or apyrimidinic site) endonuclease activity [Evidence IEA];GO_function: GO:000…
GTX0536PRED_000613	GTX0536PRED_000613-T3	mRNA	GTX0536_1	3671886	3677260	-		hypothetical protein			7063at3041	PF01149;PF06831	IPR010979 Ribosomal protein S13-like, H2TH;IPR015886 DNA glycosylase/AP lyase, H2TH DNA-binding;IPR035937 MutM-like, N-terminal		GO_function: GO:0016799 - hydrolase activity, hydrolyzing N-glycosyl compounds [Evidence IEA];GO_function: GO:0008270 - zinc ion binding [Evidence IEA];GO_function: GO:0003684 - damaged DNA binding [Evidence IEA];GO_function: GO:0003906 - DNA-(apurinic or apyrimidinic site) endonuclease activity [Evidence IEA];GO_function: GO:0003676 - nucleic acid binding [Evidence IEA];GO_process: GO:0006284 - …
GTX0536PRED_000614	GTX0536PRED_000614-T1	mRNA	GTX0536_1	3677332	3681155	+		hypothetical protein				PF02229;PF08766	IPR003173 Transcriptional coactivator p15 (PC4), C-terminal;IPR009044 ssDNA-binding transcriptional regulator;IPR014876 DEK, C-terminal;IPR045125 RNA polymerase II transcriptional coactivator Sub1/Tcp4-like		GO_function: GO:0003677 - DNA binding [Evidence IEA];GO_function: GO:0003713 - transcription coactivator activity [Evidence IEA];GO_process: GO:0060261 - positive regulation of transcription initiation from RNA polymerase II promoter [Evidence IEA];GO_process: GO:0006355 - regulation of transcription, DNA-templated [Evidence IEA]
GTX0536PRED_000615	GTX0536PRED_000615-T1	mRNA	GTX0536_1	3680590	3686910	-		hypothetical protein					IPR001849 Pleckstrin homology domain;IPR011993 PH-like domain superfamily;IPR027267 AH/BAR domain superfamily
GTX0536PRED_000616	GTX0536PRED_000616-T1	mRNA	GTX0536_1	3687053	3693413	+		hypothetical protein				PF00441;PF01756;PF02770	IPR002655 Acyl-CoA oxidase, C-terminal;IPR006091 Acyl-CoA oxidase/dehydrogenase, middle domain;IPR009075 Acyl-CoA dehydrogenase/oxidase C-terminal;IPR009100 Acyl-CoA dehydrogenase/oxidase, N-terminal and middle domain superfamily;IPR012258 Acyl-CoA oxidase;IPR036250 Acyl-CoA dehydrogenase-like, C-terminal		GO_component: GO:0005777 - peroxisome [Evidence IEA];GO_function: GO:0071949 - FAD binding [Evidence IEA];GO_function: GO:0016627 - oxidoreductase activity, acting on the CH-CH group of donors [Evidence IEA];GO_function: GO:0003997 - acyl-CoA oxidase activity [Evidence IEA];GO_process: GO:0006635 - fatty acid beta-oxidation [Evidence IEA];GO_process: GO:0006631 - fatty acid metabolic process [Evi…
GTX0536PRED_000617	GTX0536PRED_000617-T1	mRNA	GTX0536_1	3693571	3693972	-		hypothetical protein
GTX0536PRED_000618	GTX0536PRED_000618-T1	mRNA	GTX0536_1	3694654	3697167	-		hypothetical protein				PF06524	IPR010531 Zinc finger protein NOA36		GO_component: GO:0005634 - nucleus [Evidence IEA];GO_function: GO:0008270 - zinc ion binding [Evidence IEA]
GTX0536PRED_000619	GTX0536PRED_000619-T1	mRNA	GTX0536_1	3697438	3703093	+		hypothetical protein				PF00300	IPR001345 Phosphoglycerate/bisphosphoglycerate mutase, active site;IPR013078 Histidine phosphatase superfamily, clade-1;IPR029033 Histidine phosphatase superfamily		GO_function: GO:0003824 - catalytic activity [Evidence IEA]
GTX0536PRED_000620	GTX0536PRED_000620-T1	mRNA	GTX0536_1	3703379	3710821	+		hypothetical protein
GTX0536PRED_012632	GTX0536PRED_012632-T1	mRNA	GTX0536_1	3711805	3714586	+		hypothetical protein					IPR032675 Leucine-rich repeat domain superfamily
GTX0536PRED_000621	GTX0536PRED_000621-T1	mRNA	GTX0536_1	3714843	3731197	-		hypothetical protein
GTX0536PRED_000622	GTX0536PRED_000622-T1	mRNA	GTX0536_1	3731406	3743116	+		hypothetical protein				PF00570;PF01612	IPR002121 HRDC domain;IPR002562 3'-5' exonuclease domain;IPR010997 HRDC-like superfamily;IPR012337 Ribonuclease H-like superfamily;IPR036397 Ribonuclease H superfamily;IPR044876 HRDC domain superfamily;IPR045092 Exosome complex exonuclease Rrp6-like		GO_function: GO:0000175 - 3'-5'-exoribonuclease activity [Evidence IEA];GO_function: GO:0000166 - nucleotide binding [Evidence IEA];GO_function: GO:0003676 - nucleic acid binding [Evidence IEA];GO_function: GO:0008408 - 3'-5' exonuclease activity [Evidence IEA];GO_process: GO:0000467 - exonucleolytic trimming to generate mature 3'-end of 5.8S rRNA from tricistronic rRNA transcript (SSU-rRNA, 5.8S…
GTX0536PRED_000622	GTX0536PRED_000622-T2	mRNA	GTX0536_1	3731406	3743116	+		hypothetical protein				PF00570	IPR002121 HRDC domain;IPR010997 HRDC-like superfamily;IPR012337 Ribonuclease H-like superfamily;IPR036397 Ribonuclease H superfamily;IPR044876 HRDC domain superfamily;IPR045092 Exosome complex exonuclease Rrp6-like		GO_function: GO:0000175 - 3'-5'-exoribonuclease activity [Evidence IEA];GO_function: GO:0000166 - nucleotide binding [Evidence IEA];GO_function: GO:0003676 - nucleic acid binding [Evidence IEA];GO_process: GO:0000467 - exonucleolytic trimming to generate mature 3'-end of 5.8S rRNA from tricistronic rRNA transcript (SSU-rRNA, 5.8S rRNA, LSU-rRNA) [Evidence IEA];GO_process: GO:0044237 - cellular me…
GTX0536PRED_000623	GTX0536PRED_000623-T1	mRNA	GTX0536_1	3740369	3740903	-	ARPC4	Actin-related protein 2/3 complex subunit 4				PF05856	IPR008384 Actin-related protein 2/3 complex subunit 4;IPR034666 Arp2/3 complex subunit 2/4		GO_component: GO:0015629 - actin cytoskeleton [Evidence IEA];GO_component: GO:0005885 - Arp2/3 protein complex [Evidence IEA];GO_process: GO:0030041 - actin filament polymerization [Evidence IEA];GO_process: GO:0030833 - regulation of actin filament polymerization [Evidence IEA];GO_process: GO:0034314 - Arp2/3 complex-mediated actin nucleation [Evidence IEA]
GTX0536PRED_000624	GTX0536PRED_000624-T1	mRNA	GTX0536_1	3744456	3751891	-		hypothetical protein				PF13519	IPR002035 von Willebrand factor, type A;IPR036465 von Willebrand factor A-like domain superfamily
GTX0536PRED_000625	GTX0536PRED_000625-T1	mRNA	GTX0536_1	3751977	3758811	+		hypothetical protein				PF07728;PF17868;PF20030	IPR001270 ClpA/B family;IPR011704 ATPase, dynein-related, AAA domain;IPR027417 P-loop containing nucleoside triphosphate hydrolase;IPR041538 ATPase RavA-like, AAA lid domain		GO_function: GO:0005524 - ATP binding [Evidence IEA];GO_function: GO:0016887 - ATPase [Evidence IEA]
GTX0536PRED_000626	GTX0536PRED_000626-T1	mRNA	GTX0536_1	3759116	3759706	+		hypothetical protein
GTX0536PRED_000627	GTX0536PRED_000627-T1	mRNA	GTX0536_1	3759833	3765807	-		hypothetical protein				PF00498;PF00581;PF00782;PF16697	IPR000253 Forkhead-associated (FHA) domain;IPR000340 Dual specificity phosphatase, catalytic domain;IPR000387 Tyrosine-specific protein phosphatases domain;IPR001763 Rhodanese-like domain;IPR008984 SMAD/FHA domain superfamily;IPR016130 Protein-tyrosine phosphatase, active site;IPR020422 Dual specificity protein phosphatase domain;IPR029021 Protein-tyrosine phosphatase-like;IPR036873 Rhodanese-lik…		GO_function: GO:0016791 - phosphatase activity [Evidence IEA];GO_function: GO:0008138 - protein tyrosine/serine/threonine phosphatase activity [Evidence IEA];GO_function: GO:0004725 - protein tyrosine phosphatase activity [Evidence IEA];GO_function: GO:0005515 - protein binding [Evidence IEA];GO_process: GO:0006470 - protein dephosphorylation [Evidence IEA];GO_process: GO:0016311 - dephosphorylat…
GTX0536PRED_000628	GTX0536PRED_000628-T1	mRNA	GTX0536_1	3766341	3767328	+		hypothetical protein
GTX0536PRED_000629	GTX0536PRED_000629-T1	mRNA	GTX0536_1	3768823	3770389	+		hypothetical protein
GTX0536PRED_000630	GTX0536PRED_000630-T1	mRNA	GTX0536_1	3770413	3771458	+		hypothetical protein
GTX0536PRED_000631	GTX0536PRED_000631-T1	mRNA	GTX0536_1	3771624	3772264	+		hypothetical protein
GTX0536PRED_000632	GTX0536PRED_000632-T1	mRNA	GTX0536_1	3773343	3773965	+		hypothetical protein
GTX0536PRED_000633	GTX0536PRED_000633-T1	mRNA	GTX0536_1	3774872	3780311	-		hypothetical protein				PF00069;PF06293;PF07714	IPR000719 Protein kinase domain;IPR008271 Serine/threonine-protein kinase, active site;IPR011009 Protein kinase-like domain superfamily;IPR017441 Protein kinase, ATP binding site		GO_function: GO:0005524 - ATP binding [Evidence IEA];GO_function: GO:0004672 - protein kinase activity [Evidence IEA];GO_process: GO:0006468 - protein phosphorylation [Evidence IEA]
GTX0536PRED_000634	GTX0536PRED_000634-T1	mRNA	GTX0536_1	3780389	3784914	-		hypothetical protein
GTX0536PRED_000635	GTX0536PRED_000635-T1	mRNA	GTX0536_1	3785072	3786824	+		hypothetical protein			8309at3041	PF13242;PF13419	IPR006439 HAD hydrolase, subfamily IA;IPR023214 HAD superfamily;IPR036412 HAD-like superfamily;IPR041492 Haloacid dehalogenase-like hydrolase
GTX0536PRED_000636	GTX0536PRED_000636-T1	mRNA	GTX0536_1	3786850	3792036	-		hypothetical protein				PF00226;PF12171;PF12874	IPR001623 DnaJ domain;IPR003604 Matrin/U1-C-like, C2H2-type zinc finger;IPR013087 Zinc finger C2H2-type;IPR018253 DnaJ domain, conserved site;IPR022755 Zinc finger, double-stranded RNA binding;IPR036236 Zinc finger C2H2 superfamily;IPR036869 Chaperone J-domain superfamily		GO_function: GO:0008270 - zinc ion binding [Evidence IEA];GO_function: GO:0003676 - nucleic acid binding [Evidence IEA]
GTX0536PRED_000637	GTX0536PRED_000637-T1	mRNA	GTX0536_1	3792178	3795536	+		hypothetical protein				PF01243;PF13883	IPR012349 FMN-binding split barrel;IPR037119 Haem oxygenase HugZ-like superfamily
GTX0536PRED_000638	GTX0536PRED_000638-T1	mRNA	GTX0536_1	3796358	3797350	-		hypothetical protein				PF06549	IPR009500 Protein of unknown function DUF1118
GTX0536PRED_000639	GTX0536PRED_000639-T1	mRNA	GTX0536_1	3797577	3799500	-		hypothetical protein				PF00763	IPR000672 Tetrahydrofolate dehydrogenase/cyclohydrolase;IPR020630 Tetrahydrofolate dehydrogenase/cyclohydrolase, catalytic domain;IPR020631 Tetrahydrofolate dehydrogenase/cyclohydrolase, NAD(P)-binding domain;IPR020867 Tetrahydrofolate dehydrogenase/cyclohydrolase, conserved site;IPR036291 NAD(P)-binding domain superfamily		GO_function: GO:0003824 - catalytic activity [Evidence IEA];GO_function: GO:0004488 - methylenetetrahydrofolate dehydrogenase (NADP+) activity [Evidence IEA]
GTX0536PRED_000640	GTX0536PRED_000640-T1	mRNA	GTX0536_1	3801683	3802405	-		hypothetical protein
GTX0536PRED_000641	GTX0536PRED_000641-T1	mRNA	GTX0536_1	3802767	3803883	+		hypothetical protein				PF02416	IPR003369 Sec-independent protein translocase protein TatA/B/E		GO_process: GO:0015031 - protein transport [Evidence IEA]
GTX0536PRED_000642	GTX0536PRED_000642-T1	mRNA	GTX0536_1	3804414	3806757	-		hypothetical protein			7468at3041	PF01351	IPR001352 Ribonuclease HII/HIII;IPR012337 Ribonuclease H-like superfamily;IPR022898 Ribonuclease HII;IPR024567 Ribonuclease HII/HIII domain;IPR036397 Ribonuclease H superfamily		GO_function: GO:0003723 - RNA binding [Evidence IEA];GO_function: GO:0003676 - nucleic acid binding [Evidence IEA];GO_function: GO:0004523 - RNA-DNA hybrid ribonuclease activity [Evidence IEA]
GTX0536PRED_000643	GTX0536PRED_000643-T1	mRNA	GTX0536_1	3809920	3817874	-		hypothetical protein					IPR002523 Mg2+ transporter protein, CorA-like/Zinc transport protein ZntB;IPR039204 Magnesium transporter MRS2-like		GO_component: GO:0016020 - membrane [Evidence IEA];GO_function: GO:0046873 - metal ion transmembrane transporter activity [Evidence IEA];GO_process: GO:0030001 - metal ion transport [Evidence IEA];GO_process: GO:0055085 - transmembrane transport [Evidence IEA]
GTX0536PRED_000644	GTX0536PRED_000644-T1	mRNA	GTX0536_1	3818104	3821185	-		hypothetical protein				PF12483;PF13920;PF14447	IPR001841 Zinc finger, RING-type;IPR013083 Zinc finger, RING/FYVE/PHD-type;IPR022170 E3 Ubiquitin ligase MUL1-like;IPR044231 E3 ubiquitin-protein ligase SP1-like		GO_function: GO:0004842 - ubiquitin-protein transferase activity [Evidence IEA];GO_process: GO:0016567 - protein ubiquitination [Evidence IEA];GO_process: GO:0006996 - organelle organization [Evidence IEA]
GTX0536PRED_000645	GTX0536PRED_000645-T1	mRNA	GTX0536_1	3821275	3823086	+	SNAT1	Sodium-coupled neutral amino acid transporter 1				PF00583;PF08445;PF13508;PF13673	IPR000182 GNAT domain;IPR016181 Acyl-CoA N-acyltransferase;IPR045039 Acetyltransferase NSI-like		GO_function: GO:0008080 - N-acetyltransferase activity [Evidence IEA]
GTX0536PRED_000646	GTX0536PRED_000646-T1	mRNA	GTX0536_1	3823096	3832985	-		hypothetical protein				PF12812;PF13180;PF13365;PF17820	IPR001478 PDZ domain;IPR009003 Peptidase S1, PA clan;IPR025926 PDZ-like domain;IPR036034 PDZ superfamily;IPR041489 PDZ domain 6		GO_function: GO:0005515 - protein binding [Evidence IEA]	S01D
GTX0536PRED_000647	GTX0536PRED_000647-T1	mRNA	GTX0536_1	3833323	3835877	-		hypothetical protein				PF01494;PF07992	IPR002938 FAD-binding domain;IPR011777 Geranylgeranyl reductase family;IPR036188 FAD/NAD(P)-binding domain superfamily		GO_function: GO:0071949 - FAD binding [Evidence IEA];GO_function: GO:0016628 - oxidoreductase activity, acting on the CH-CH group of donors, NAD or NADP as acceptor [Evidence IEA]
GTX0536PRED_000648	GTX0536PRED_000648-T1	mRNA	GTX0536_1	3836070	3839502	+		hypothetical protein					IPR000340 Dual specificity phosphatase, catalytic domain;IPR000387 Tyrosine-specific protein phosphatases domain;IPR016130 Protein-tyrosine phosphatase, active site;IPR020422 Dual specificity protein phosphatase domain;IPR029021 Protein-tyrosine phosphatase-like		GO_function: GO:0016791 - phosphatase activity [Evidence IEA];GO_function: GO:0008138 - protein tyrosine/serine/threonine phosphatase activity [Evidence IEA];GO_function: GO:0004725 - protein tyrosine phosphatase activity [Evidence IEA];GO_process: GO:0006470 - protein dephosphorylation [Evidence IEA];GO_process: GO:0016311 - dephosphorylation [Evidence IEA]
GTX0536PRED_000649	GTX0536PRED_000649-T1	mRNA	GTX0536_1	3839612	3848714	+		hypothetical protein
GTX0536PRED_000650	GTX0536PRED_000650-T1	mRNA	GTX0536_1	3848862	3852441	-		hypothetical protein				PF03446;PF03807;PF14833	IPR006115 6-phosphogluconate dehydrogenase, NADP-binding;IPR008927 6-phosphogluconate dehydrogenase-like, C-terminal domain superfamily;IPR013328 6-phosphogluconate dehydrogenase, domain 2;IPR029154 3-hydroxyisobutyrate dehydrogenase-like, NAD-binding domain;IPR036291 NAD(P)-binding domain superfamily		GO_function: GO:0016491 - oxidoreductase activity [Evidence IEA];GO_function: GO:0050661 - NADP binding [Evidence IEA];GO_function: GO:0051287 - NAD binding [Evidence IEA]
GTX0536PRED_000650	GTX0536PRED_000650-T2	mRNA	GTX0536_1	3848862	3852441	-		hypothetical protein				PF03446;PF14833	IPR006115 6-phosphogluconate dehydrogenase, NADP-binding;IPR008927 6-phosphogluconate dehydrogenase-like, C-terminal domain superfamily;IPR013328 6-phosphogluconate dehydrogenase, domain 2;IPR029154 3-hydroxyisobutyrate dehydrogenase-like, NAD-binding domain;IPR036291 NAD(P)-binding domain superfamily		GO_function: GO:0016491 - oxidoreductase activity [Evidence IEA];GO_function: GO:0050661 - NADP binding [Evidence IEA];GO_function: GO:0051287 - NAD binding [Evidence IEA]
GTX0536PRED_000651	GTX0536PRED_000651-T1	mRNA	GTX0536_1	3856227	3860572	-		hypothetical protein					IPR029063 S-adenosyl-L-methionine-dependent methyltransferase superfamily
GTX0536PRED_000652	GTX0536PRED_000652-T1	mRNA	GTX0536_1	3862457	3863868	+		hypothetical protein
GTX0536PRED_000653	GTX0536PRED_000653-T1	mRNA	GTX0536_1	3864807	3865698	-		hypothetical protein
GTX0536PRED_000654	GTX0536PRED_000654-T1	mRNA	GTX0536_1	3872017	3876248	-		hypothetical protein					IPR026610 3'-RNA ribose 2'-O-methyltransferase, Hen1		GO_function: GO:0008171 - O-methyltransferase activity [Evidence IEA];GO_function: GO:0008173 - RNA methyltransferase activity [Evidence IEA];GO_process: GO:0001510 - RNA methylation [Evidence IEA]
GTX0536PRED_000655	GTX0536PRED_000655-T1	mRNA	GTX0536_1	3879400	3885387	-		hypothetical protein					IPR014720 Double-stranded RNA-binding domain
GTX0536PRED_000656	GTX0536PRED_000656-T1	mRNA	GTX0536_1	3885775	3887107	-	RPS19C	40S ribosomal protein S19-3			8061at3041	PF01090	IPR001266 Ribosomal protein S19e;IPR036388 Winged helix-like DNA-binding domain superfamily;IPR036390 Winged helix DNA-binding domain superfamily		GO_component: GO:0005840 - ribosome [Evidence IEA];GO_function: GO:0003735 - structural constituent of ribosome [Evidence IEA];GO_process: GO:0006412 - translation [Evidence IEA]
GTX0536PRED_000657	GTX0536PRED_000657-T1	mRNA	GTX0536_1	3887245	3892662	+		hypothetical protein				PF14772;PF14775	IPR029440 Dynein regulatory complex protein 1, C-terminal;IPR039505 Dynein regulatory complex protein 1/2, N-terminal;IPR039750 Dynein regulatory complex protein		GO_component: GO:0005858 - axonemal dynein complex [Evidence IEA];GO_process: GO:0070286 - axonemal dynein complex assembly [Evidence IEA]
GTX0536PRED_000658	GTX0536PRED_000658-T1	mRNA	GTX0536_1	3892952	3894006	-		hypothetical protein
GTX0536PRED_000659	GTX0536PRED_000659-T1	mRNA	GTX0536_1	3894877	3897322	-		hypothetical protein
GTX0536PRED_000659	GTX0536PRED_000659-T2	mRNA	GTX0536_1	3894877	3897322	-		hypothetical protein
GTX0536PRED_000659	GTX0536PRED_000659-T3	mRNA	GTX0536_1	3894877	3897322	-		hypothetical protein
GTX0536PRED_000660	GTX0536PRED_000660-T1	mRNA	GTX0536_1	3897310	3907204	-		hypothetical protein				PF01535;PF02984;PF12854;PF13041;PF13812;PF17177	IPR002885 Pentatricopeptide repeat;IPR004367 Cyclin, C-terminal domain;IPR011990 Tetratricopeptide-like helical domain superfamily;IPR033443 Pentacotripeptide-repeat region of PRORP;IPR036915 Cyclin-like superfamily		GO_function: GO:0005515 - protein binding [Evidence IEA]
GTX0536PRED_000661	GTX0536PRED_000661-T1	mRNA	GTX0536_1	3907642	3910388	+		hypothetical protein				PF05116	IPR005085 Carbohydrate binding module family 25;IPR006379 HAD-superfamily hydrolase, subfamily IIB;IPR006380 Sucrose phosphatase-like domain;IPR013783 Immunoglobulin-like fold;IPR023214 HAD superfamily;IPR036412 HAD-like superfamily		GO_function: GO:2001070 - starch binding [Evidence IEA]
GTX0536PRED_000662	GTX0536PRED_000662-T1	mRNA	GTX0536_1	3910832	3915862	+	MPK15	Mitogen-activated protein kinase 15			1282at3041	PF00069;PF07714	IPR000719 Protein kinase domain;IPR003527 Mitogen-activated protein (MAP) kinase, conserved site;IPR011009 Protein kinase-like domain superfamily;IPR017441 Protein kinase, ATP binding site		GO_function: GO:0005524 - ATP binding [Evidence IEA];GO_function: GO:0004672 - protein kinase activity [Evidence IEA];GO_function: GO:0004707 - MAP kinase activity [Evidence IEA];GO_process: GO:0006468 - protein phosphorylation [Evidence IEA]
GTX0536PRED_000663	GTX0536PRED_000663-T1	mRNA	GTX0536_1	3916116	3920350	-		hypothetical protein				PF00385	IPR000953 Chromo/chromo shadow domain;IPR016197 Chromo-like domain superfamily;IPR023780 Chromo domain
GTX0536PRED_000664	GTX0536PRED_000664-T1	mRNA	GTX0536_1	3920503	3924427	+		hypothetical protein				PF00013;PF00226	IPR001623 DnaJ domain;IPR004087 K Homology domain;IPR004088 K Homology domain, type 1;IPR036612 K Homology domain, type 1 superfamily;IPR036869 Chaperone J-domain superfamily		GO_function: GO:0003723 - RNA binding [Evidence IEA];GO_function: GO:0003676 - nucleic acid binding [Evidence IEA]
GTX0536PRED_000665	GTX0536PRED_000665-T1	mRNA	GTX0536_1	3924829	3926402	-	RABH1E	Ras-related protein RABH1e			4308at3041	PF00025;PF00071;PF08477;PF09439	IPR001806 Small GTPase;IPR005225 Small GTP-binding protein domain;IPR027417 P-loop containing nucleoside triphosphate hydrolase		GO_function: GO:0003924 - GTPase activity [Evidence IEA];GO_function: GO:0005525 - GTP binding [Evidence IEA]
GTX0536PRED_000666	GTX0536PRED_000666-T1	mRNA	GTX0536_1	3926490	3928940	-		hypothetical protein				PF02431;PF16036	IPR016087 Chalcone isomerase;IPR016088 Chalcone isomerase, 3-layer sandwich;IPR016089 Chalcone isomerase, orthogonal bundle domain superfamily;IPR036298 Chalcone isomerase superfamily		GO_function: GO:0016872 - intramolecular lyase activity [Evidence IEA]
GTX0536PRED_000667	GTX0536PRED_000667-T1	mRNA	GTX0536_1	3928780	3932973	+		hypothetical protein				PF00355;PF00848	IPR001663 Aromatic-ring-hydroxylating dioxygenase, alpha subunit;IPR015879 Aromatic-ring-hydroxylating dioxygenase, alpha subunit, C-terminal domain;IPR017941 Rieske [2Fe-2S] iron-sulphur domain;IPR036922 Rieske [2Fe-2S] iron-sulphur domain superfamily;IPR044637 None		GO_function: GO:0005506 - iron ion binding [Evidence IEA];GO_function: GO:0051537 - 2 iron, 2 sulfur cluster binding [Evidence IEA];GO_process: GO:0044237 - cellular metabolic process [Evidence IEA]
GTX0536PRED_000668	GTX0536PRED_000668-T1	mRNA	GTX0536_1	3933360	3941010	-		hypothetical protein				PF02042	IPR003035 RWP-RK domain;IPR045012 Protein NLP		GO_function: GO:0003700 - DNA-binding transcription factor activity [Evidence IEA]
GTX0536PRED_000669	GTX0536PRED_000669-T1	mRNA	GTX0536_1	3941390	3942265	+		hypothetical protein			6718at3041	PF04051	IPR007194 Transport protein particle (TRAPP) component;IPR016721 Bet3 family;IPR024096 NO signalling/Golgi transport ligand-binding domain superfamily		GO_component: GO:0030008 - TRAPP complex [Evidence IEA];GO_process: GO:0048193 - Golgi vesicle transport [Evidence IEA]
GTX0536PRED_000670	GTX0536PRED_000670-T1	mRNA	GTX0536_1	3942398	3942808	+		hypothetical protein
GTX0536PRED_000671	GTX0536PRED_000671-T1	mRNA	GTX0536_1	3944142	3945235	+		hypothetical protein				PF02575	IPR004401 Nucleoid-associated protein YbaB/EbfC family;IPR036894 Nucleoid-associated protein YbaB-like domain superfamily		GO_function: GO:0003677 - DNA binding [Evidence IEA]
GTX0536PRED_000672	GTX0536PRED_000672-T1	mRNA	GTX0536_1	3944694	3954303	-		hypothetical protein				PF00004;PF01434;PF17862	IPR000642 Peptidase M41;IPR003593 AAA+ ATPase domain;IPR003959 ATPase, AAA-type, core;IPR005936 Peptidase, FtsH;IPR027417 P-loop containing nucleoside triphosphate hydrolase;IPR037219 Peptidase M41-like;IPR041569 AAA ATPase, AAA+ lid domain		GO_component: GO:0016020 - membrane [Evidence IEA];GO_function: GO:0004176 - ATP-dependent peptidase activity [Evidence IEA];GO_function: GO:0004222 - metalloendopeptidase activity [Evidence IEA];GO_function: GO:0005524 - ATP binding [Evidence IEA];GO_function: GO:0016887 - ATPase [Evidence IEA];GO_process: GO:0006508 - proteolysis [Evidence IEA]	M41
GTX0536PRED_000673	GTX0536PRED_000673-T1	mRNA	GTX0536_1	3956022	3957311	-		hypothetical protein
GTX0536PRED_000674	GTX0536PRED_000674-T1	mRNA	GTX0536_1	3960892	3962560	+	ELF5A1	Eukaryotic translation initiation factor 5A-1			6455at3041	PF01287	IPR001884 Translation elongation factor IF5A-like;IPR008991 Translation protein SH3-like domain superfamily;IPR012340 Nucleic acid-binding, OB-fold;IPR014722 Ribosomal protein L2, domain 2;IPR019769 Translation elongation factor, IF5A, hypusine site;IPR020189 Translation elongation factor, IF5A C-terminal		GO_function: GO:0003723 - RNA binding [Evidence IEA];GO_function: GO:0043022 - ribosome binding [Evidence IEA];GO_function: GO:0003746 - translation elongation factor activity [Evidence IEA];GO_process: GO:0045901 - positive regulation of translational elongation [Evidence IEA];GO_process: GO:0045905 - positive regulation of translational termination [Evidence IEA]
GTX0536PRED_000675	GTX0536PRED_000675-T1	mRNA	GTX0536_1	3961998	3968245	-		hypothetical protein				PF00254;PF05697;PF05698	IPR001179 FKBP-type peptidyl-prolyl cis-trans isomerase domain;IPR005215 Trigger factor;IPR008880 Trigger factor, C-terminal;IPR008881 Trigger factor, ribosome-binding, bacterial;IPR027304 Trigger factor/SurA domain superfamily;IPR036611 Trigger factor ribosome-binding domain superfamily;IPR037041 Trigger factor, C-terminal domain superfamily		GO_function: GO:0003755 - peptidyl-prolyl cis-trans isomerase activity [Evidence IEA];GO_process: GO:0006457 - protein folding [Evidence IEA];GO_process: GO:0015031 - protein transport [Evidence IEA]
GTX0536PRED_000676	GTX0536PRED_000676-T1	mRNA	GTX0536_1	3968383	3973842	+		hypothetical protein			3061at3041	PF00288;PF08544;PF10509	IPR000705 Galactokinase;IPR006203 GHMP kinase, ATP-binding, conserved site;IPR006204 GHMP kinase N-terminal domain;IPR006206 Mevalonate/galactokinase;IPR013750 GHMP kinase, C-terminal domain;IPR014721 Ribosomal protein S5 domain 2-type fold, subgroup;IPR019539 Galactokinase, N-terminal domain;IPR019741 Galactokinase, conserved site;IPR020568 Ribosomal protein S5 domain 2-type fold;IPR036554 GHMP …		GO_component: GO:0005737 - cytoplasm [Evidence IEA];GO_function: GO:0016773 - phosphotransferase activity, alcohol group as acceptor [Evidence IEA];GO_function: GO:0005524 - ATP binding [Evidence IEA];GO_function: GO:0016301 - kinase activity [Evidence IEA];GO_function: GO:0004335 - galactokinase activity [Evidence IEA];GO_process: GO:0006012 - galactose metabolic process [Evidence IEA];GO_proces…
GTX0536PRED_000677	GTX0536PRED_000677-T1	mRNA	GTX0536_1	3974374	3977240	-		hypothetical protein				PF02622	IPR003774 Protein of unknown function UPF0301
GTX0536PRED_000678	GTX0536PRED_000678-T1	mRNA	GTX0536_1	3977757	3979960	-		hypothetical protein				PF02678;PF17954	IPR003829 Pirin, N-terminal domain;IPR011051 RmlC-like cupin domain superfamily;IPR012093 Pirin;IPR014710 RmlC-like jelly roll fold;IPR041602 Quercetin 2,3-dioxygenase, C-terminal cupin domain
GTX0536PRED_000679	GTX0536PRED_000679-T1	mRNA	GTX0536_1	3980232	3981619	-		hypothetical protein
GTX0536PRED_000680	GTX0536PRED_000680-T1	mRNA	GTX0536_1	3981712	3984477	-		hypothetical protein					IPR018881 Mitochondrial protein C2orf69
GTX0536PRED_000681	GTX0536PRED_000681-T1	mRNA	GTX0536_1	3984605	3986890	+		hypothetical protein				PF07160	IPR009829 Spindle and kinetochore-associated protein 1;IPR042031 SKA1 microtubule binding domain		GO_function: GO:0008017 - microtubule binding [Evidence IEA];GO_process: GO:0051301 - cell division [Evidence IEA];GO_process: GO:0007059 - chromosome segregation [Evidence IEA]
GTX0536PRED_000682	GTX0536PRED_000682-T1	mRNA	GTX0536_1	3986920	3997474	-		hypothetical protein
GTX0536PRED_000683	GTX0536PRED_000683-T1	mRNA	GTX0536_1	3997617	4000945	+		hypothetical protein			1385at3041	PF11708	IPR021715 Pre-mRNA-splicing factor SLU7 domain;IPR039974 Pre-mRNA-splicing factor SLU7		GO_function: GO:0000386 - second spliceosomal transesterification activity [Evidence IEA];GO_function: GO:0030628 - pre-mRNA 3'-splice site binding [Evidence IEA];GO_process: GO:0000398 - mRNA splicing, via spliceosome [Evidence IEA]
GTX0536PRED_000684	GTX0536PRED_000684-T1	mRNA	GTX0536_1	4001153	4002934	-		hypothetical protein					IPR001680 WD40 repeat;IPR015943 WD40/YVTN repeat-like-containing domain superfamily;IPR036322 WD40-repeat-containing domain superfamily		GO_function: GO:0005515 - protein binding [Evidence IEA]
GTX0536PRED_000685	GTX0536PRED_000685-T1	mRNA	GTX0536_1	4004106	4008313	+		hypothetical protein				PF00569;PF07910	IPR000433 Zinc finger, ZZ-type;IPR012462 Peptidase C78, ubiquitin fold modifier-specific peptidase 1/ 2;IPR043145 Zinc finger, ZZ-type superfamily		GO_function: GO:0008270 - zinc ion binding [Evidence IEA]	C78B
GTX0536PRED_000686	GTX0536PRED_000686-T1	mRNA	GTX0536_1	4007590	4012818	-		hypothetical protein				PF00450	IPR001563 Peptidase S10, serine carboxypeptidase;IPR018202 Serine carboxypeptidase, serine active site;IPR029058 Alpha/Beta hydrolase fold		GO_function: GO:0004185 - serine-type carboxypeptidase activity [Evidence IEA];GO_process: GO:0006508 - proteolysis [Evidence IEA]	S10
GTX0536PRED_000687	GTX0536PRED_000687-T1	mRNA	GTX0536_1	4014158	4015654	-		hypothetical protein
GTX0536PRED_000688	GTX0536PRED_000688-T1	mRNA	GTX0536_1	4016075	4018261	+		hypothetical protein				PF01476	IPR018392 LysM domain;IPR036779 LysM domain superfamily
GTX0536PRED_000689	GTX0536PRED_000689-T1	mRNA	GTX0536_1	4018628	4023215	+		hypothetical protein				PF00447	IPR000232 Heat shock factor (HSF)-type, DNA-binding;IPR027725 Heat shock transcription factor family;IPR036388 Winged helix-like DNA-binding domain superfamily;IPR036390 Winged helix DNA-binding domain superfamily		GO_function: GO:0003700 - DNA-binding transcription factor activity [Evidence IEA];GO_function: GO:0043565 - sequence-specific DNA binding [Evidence IEA];GO_process: GO:0006355 - regulation of transcription, DNA-templated [Evidence IEA]
GTX0536PRED_000690	GTX0536PRED_000690-T1	mRNA	GTX0536_1	4024701	4035582	-		hypothetical protein
GTX0536PRED_000691	GTX0536PRED_000691-T1	mRNA	GTX0536_1	4035757	4036877	+		hypothetical protein				PF00255;PF00578	IPR000889 Glutathione peroxidase;IPR013766 Thioredoxin domain;IPR029760 Glutathione peroxidase conserved site;IPR036249 Thioredoxin-like superfamily		GO_function: GO:0004602 - glutathione peroxidase activity [Evidence IEA];GO_process: GO:0006979 - response to oxidative stress [Evidence IEA]
GTX0536PRED_000692	GTX0536PRED_000692-T1	mRNA	GTX0536_1	4037099	4048217	-		hypothetical protein				PF01490	IPR013057 Amino acid transporter, transmembrane domain
GTX0536PRED_000693	GTX0536PRED_000693-T1	mRNA	GTX0536_1	4048239	4053474	+		hypothetical protein			3558at3041	PF00107;PF00226;PF08240	IPR001623 DnaJ domain;IPR011032 GroES-like superfamily;IPR013149 Alcohol dehydrogenase-like, C-terminal;IPR013154 Alcohol dehydrogenase-like, N-terminal;IPR018253 DnaJ domain, conserved site;IPR020843 Polyketide synthase, enoylreductase domain;IPR036291 NAD(P)-binding domain superfamily;IPR036869 Chaperone J-domain superfamily		GO_function: GO:0016491 - oxidoreductase activity [Evidence IEA]
GTX0536PRED_000693	GTX0536PRED_000693-T2	mRNA	GTX0536_1	4048239	4053474	+		hypothetical protein				PF00226;PF08240	IPR001623 DnaJ domain;IPR011032 GroES-like superfamily;IPR013154 Alcohol dehydrogenase-like, N-terminal;IPR018253 DnaJ domain, conserved site;IPR036869 Chaperone J-domain superfamily
GTX0536PRED_000694	GTX0536PRED_000694-T1	mRNA	GTX0536_1	4053104	4055354	-		hypothetical protein
GTX0536PRED_000695	GTX0536PRED_000695-T1	mRNA	GTX0536_1	4055723	4058333	+		hypothetical protein					IPR022796 Chlorophyll A-B binding protein
GTX0536PRED_000696	GTX0536PRED_000696-T1	mRNA	GTX0536_1	4058310	4068842	-		hypothetical protein				PF02415	IPR003368 Polymorphic outer membrane protein repeat;IPR006626 Parallel beta-helix repeat;IPR011050 Pectin lyase fold/virulence factor
GTX0536PRED_000697	GTX0536PRED_000697-T1	mRNA	GTX0536_1	4067529	4075430	-		hypothetical protein					IPR001645 Folylpolyglutamate synthetase;IPR018109 Folylpolyglutamate synthetase, conserved site;IPR023600 Folylpolyglutamate synthase, eukaryota;IPR036565 Mur-like, catalytic domain superfamily;IPR036615 Mur ligase, C-terminal domain superfamily		GO_function: GO:0016874 - ligase activity [Evidence IEA];GO_function: GO:0005524 - ATP binding [Evidence IEA];GO_function: GO:0004326 - tetrahydrofolylpolyglutamate synthase activity [Evidence IEA];GO_process: GO:0009058 - biosynthetic process [Evidence IEA];GO_process: GO:0009396 - folic acid-containing compound biosynthetic process [Evidence IEA]
GTX0536PRED_000697	GTX0536PRED_000697-T2	mRNA	GTX0536_1	4067529	4075430	-		hypothetical protein					IPR001645 Folylpolyglutamate synthetase;IPR023600 Folylpolyglutamate synthase, eukaryota;IPR036565 Mur-like, catalytic domain superfamily;IPR036615 Mur ligase, C-terminal domain superfamily		GO_function: GO:0016874 - ligase activity [Evidence IEA];GO_function: GO:0005524 - ATP binding [Evidence IEA];GO_function: GO:0004326 - tetrahydrofolylpolyglutamate synthase activity [Evidence IEA];GO_process: GO:0009058 - biosynthetic process [Evidence IEA];GO_process: GO:0009396 - folic acid-containing compound biosynthetic process [Evidence IEA]
GTX0536PRED_000698	GTX0536PRED_000698-T1	mRNA	GTX0536_1	4075565	4083674	+		hypothetical protein				PF14772;PF14775	IPR029440 Dynein regulatory complex protein 1, C-terminal;IPR039505 Dynein regulatory complex protein 1/2, N-terminal;IPR039750 Dynein regulatory complex protein		GO_component: GO:0005858 - axonemal dynein complex [Evidence IEA];GO_process: GO:0070286 - axonemal dynein complex assembly [Evidence IEA]
GTX0536PRED_000699	GTX0536PRED_000699-T1	mRNA	GTX0536_1	4084824	4086318	+		hypothetical protein				PF00627	IPR009060 UBA-like superfamily;IPR015940 Ubiquitin-associated domain		GO_function: GO:0005515 - protein binding [Evidence IEA]
GTX0536PRED_000700	GTX0536PRED_000700-T1	mRNA	GTX0536_1	4087038	4090157	-		hypothetical protein			897at3041	PF00117;PF06418;PF07722	IPR004468 CTP synthase;IPR017456 CTP synthase, N-terminal;IPR017926 Glutamine amidotransferase;IPR027417 P-loop containing nucleoside triphosphate hydrolase;IPR029062 Class I glutamine amidotransferase-like;IPR033828 CTP synthase GATase domain		GO_function: GO:0003883 - CTP synthase activity [Evidence IEA];GO_process: GO:0006221 - pyrimidine nucleotide biosynthetic process [Evidence IEA];GO_process: GO:0006241 - CTP biosynthetic process [Evidence IEA]	C26
GTX0536PRED_000701	GTX0536PRED_000701-T1	mRNA	GTX0536_1	4090522	4095654	+		hypothetical protein			1428at3041	PF00067	IPR001128 Cytochrome P450;IPR002401 Cytochrome P450, E-class, group I;IPR036396 Cytochrome P450 superfamily		GO_function: GO:0016705 - oxidoreductase activity, acting on paired donors, with incorporation or reduction of molecular oxygen [Evidence IEA];GO_function: GO:0020037 - heme binding [Evidence IEA];GO_function: GO:0005506 - iron ion binding [Evidence IEA];GO_function: GO:0004497 - monooxygenase activity [Evidence IEA]
GTX0536PRED_000702	GTX0536PRED_000702-T1	mRNA	GTX0536_1	4096188	4103410	+		hypothetical protein				PF00225;PF16796	IPR001752 Kinesin motor domain;IPR019821 Kinesin motor domain, conserved site;IPR027417 P-loop containing nucleoside triphosphate hydrolase;IPR027640 Kinesin-like protein;IPR036961 Kinesin motor domain superfamily		GO_function: GO:1990939 - ATP-dependent microtubule motor activity [Evidence IEA];GO_function: GO:0005524 - ATP binding [Evidence IEA];GO_function: GO:0003777 - microtubule motor activity [Evidence IEA];GO_function: GO:0008017 - microtubule binding [Evidence IEA];GO_process: GO:0007018 - microtubule-based movement [Evidence IEA]
GTX0536PRED_000703	GTX0536PRED_000703-T1	mRNA	GTX0536_1	4103620	4105042	+		hypothetical protein			10157at3041	PF13862	IPR025602 BCP1 family
GTX0536PRED_000704	GTX0536PRED_000704-T1	mRNA	GTX0536_1	4105561	4106602	+		hypothetical protein				PF04359	IPR007454 Uncharacterised protein family UPF0250, YbeD-like;IPR027471 YbeD-like domain superfamily
GTX0536PRED_000705	GTX0536PRED_000705-T1	mRNA	GTX0536_1	4106984	4108608	-		hypothetical protein			6334at3041	PF04051	IPR007194 Transport protein particle (TRAPP) component;IPR016696 TRAPP I complex, subunit 5;IPR024096 NO signalling/Golgi transport ligand-binding domain superfamily		GO_component: GO:0030008 - TRAPP complex [Evidence IEA];GO_process: GO:0048193 - Golgi vesicle transport [Evidence IEA]
GTX0536PRED_000705	GTX0536PRED_000705-T2	mRNA	GTX0536_1	4106984	4108608	-		hypothetical protein			6334at3041	PF04051	IPR007194 Transport protein particle (TRAPP) component;IPR016696 TRAPP I complex, subunit 5;IPR024096 NO signalling/Golgi transport ligand-binding domain superfamily		GO_component: GO:0030008 - TRAPP complex [Evidence IEA];GO_process: GO:0048193 - Golgi vesicle transport [Evidence IEA]
GTX0536PRED_000706	GTX0536PRED_000706-T1	mRNA	GTX0536_1	4108719	4110416	+	NSA2	Ribosome bioproteinsis protein			3062at3041	PF01201	IPR022309 Ribosomal protein S8e/ribosomal biogenesis NSA2;IPR039411 Ribosomal biogenesis NSA2 family
GTX0536PRED_000707	GTX0536PRED_000707-T1	mRNA	GTX0536_1	4110766	4113271	-		hypothetical protein					IPR007110 Immunoglobulin-like domain
GTX0536PRED_000707	GTX0536PRED_000707-T2	mRNA	GTX0536_1	4110766	4113271	-		hypothetical protein					IPR007110 Immunoglobulin-like domain;IPR035952 Rhomboid-like superfamily
GTX0536PRED_000707	GTX0536PRED_000707-T3	mRNA	GTX0536_1	4110766	4113271	-		hypothetical protein					IPR007110 Immunoglobulin-like domain;IPR035952 Rhomboid-like superfamily
GTX0536PRED_000708	GTX0536PRED_000708-T1	mRNA	GTX0536_1	4113536	4120641	-		hypothetical protein				PF00023;PF12796;PF13637;PF13920	IPR002110 Ankyrin repeat;IPR013083 Zinc finger, RING/FYVE/PHD-type;IPR020683 Domain of unknown function DUF3447;IPR036770 Ankyrin repeat-containing domain superfamily		GO_function: GO:0005515 - protein binding [Evidence IEA]
GTX0536PRED_000709	GTX0536PRED_000709-T1	mRNA	GTX0536_1	4120628	4126329	+		hypothetical protein				PF01764	IPR002921 Fungal lipase-like domain;IPR029058 Alpha/Beta hydrolase fold		GO_process: GO:0006629 - lipid metabolic process [Evidence IEA]
GTX0536PRED_000710	GTX0536PRED_000710-T1	mRNA	GTX0536_1	4126455	4128368	+		hypothetical protein				PF09837	IPR018641 Transferase 1, rSAM/selenodomain-associated;IPR029044 Nucleotide-diphospho-sugar transferases
GTX0536PRED_000710	GTX0536PRED_000710-T2	mRNA	GTX0536_1	4126455	4128368	+		hypothetical protein				PF09837	IPR018641 Transferase 1, rSAM/selenodomain-associated;IPR029044 Nucleotide-diphospho-sugar transferases
GTX0536PRED_000711	GTX0536PRED_000711-T1	mRNA	GTX0536_1	4130116	4137725	+		hypothetical protein					IPR011989 Armadillo-like helical;IPR016024 Armadillo-type fold;IPR021133 HEAT, type 2;IPR040122 Importin beta family		GO_process: GO:0006606 - protein import into nucleus [Evidence IEA]
GTX0536PRED_000712	GTX0536PRED_000712-T1	mRNA	GTX0536_1	4137127	4141999	-		hypothetical protein			7804at3041	PF09243;PF13489	IPR015324 Ribosomal protein Rsm22-like;IPR029063 S-adenosyl-L-methionine-dependent methyltransferase superfamily		GO_function: GO:0008168 - methyltransferase activity [Evidence IEA];GO_process: GO:0006412 - translation [Evidence IEA]
GTX0536PRED_000713	GTX0536PRED_000713-T1	mRNA	GTX0536_1	4142098	4142937	+		hypothetical protein				PF09747	IPR018613 Ccdc97-like;IPR040233 CCD97-like, C-terminal
GTX0536PRED_000714	GTX0536PRED_000714-T1	mRNA	GTX0536_1	4143989	4146195	-		hypothetical protein				PF01243;PF10615;PF13883	IPR012349 FMN-binding split barrel;IPR019595 Domain of unknown function DUF2470;IPR037119 Haem oxygenase HugZ-like superfamily
GTX0536PRED_000715	GTX0536PRED_000715-T1	mRNA	GTX0536_1	4146322	4150042	+		hypothetical protein				PF00076	IPR000504 RNA recognition motif domain;IPR012677 Nucleotide-binding alpha-beta plait domain superfamily;IPR034138 Nucleolar protein 8, RNA recognition motif;IPR035979 RNA-binding domain superfamily		GO_function: GO:0003676 - nucleic acid binding [Evidence IEA]
GTX0536PRED_000715	GTX0536PRED_000715-T2	mRNA	GTX0536_1	4146322	4150042	+		hypothetical protein				PF00076	IPR000504 RNA recognition motif domain;IPR012677 Nucleotide-binding alpha-beta plait domain superfamily;IPR034138 Nucleolar protein 8, RNA recognition motif;IPR035979 RNA-binding domain superfamily		GO_function: GO:0003676 - nucleic acid binding [Evidence IEA]
GTX0536PRED_000716	GTX0536PRED_000716-T1	mRNA	GTX0536_1	4150289	4165022	-		hypothetical protein				PF13516;PF14771	IPR001611 Leucine-rich repeat;IPR028011 Domain of unknown function DUF4476;IPR032675 Leucine-rich repeat domain superfamily		GO_function: GO:0005515 - protein binding [Evidence IEA]
GTX0536PRED_000717	GTX0536PRED_000717-T1	mRNA	GTX0536_1	4165584	4166846	+		hypothetical protein					IPR036691 Endonuclease/exonuclease/phosphatase superfamily
GTX0536PRED_000718	GTX0536PRED_000718-T1	mRNA	GTX0536_1	4170667	4179866	+		hypothetical protein				PF00847	IPR001471 AP2/ERF domain;IPR016177 DNA-binding domain superfamily;IPR036955 AP2/ERF domain superfamily		GO_function: GO:0003700 - DNA-binding transcription factor activity [Evidence IEA];GO_function: GO:0003677 - DNA binding [Evidence IEA];GO_process: GO:0006355 - regulation of transcription, DNA-templated [Evidence IEA]
GTX0536PRED_000719	GTX0536PRED_000719-T1	mRNA	GTX0536_1	4180187	4182729	-		hypothetical protein				PF01066	IPR000462 CDP-alcohol phosphatidyltransferase;IPR004570 CDP-diacylglycerol--glycerol-3-phosphate 3-phosphatidyltransferase;IPR043130 CDP-alcohol phosphatidyltransferase, transmembrane domain		GO_component: GO:0016021 - integral component of membrane [Evidence IEA];GO_component: GO:0016020 - membrane [Evidence IEA];GO_function: GO:0008444 - CDP-diacylglycerol-glycerol-3-phosphate 3-phosphatidyltransferase activity [Evidence IEA];GO_function: GO:0016780 - phosphotransferase activity, for other substituted phosphate groups [Evidence IEA];GO_process: GO:0008654 - phospholipid biosynthetic…
GTX0536PRED_000720	GTX0536PRED_000720-T1	mRNA	GTX0536_1	4186545	4187840	-		hypothetical protein				PF13460	IPR016040 NAD(P)-binding domain;IPR036291 NAD(P)-binding domain superfamily
GTX0536PRED_000721	GTX0536PRED_000721-T1	mRNA	GTX0536_1	4188289	4190059	-		hypothetical protein				PF08584	IPR013893 Ribonuclease P protein subunit Rpp40		GO_component: GO:0030677 - ribonuclease P complex [Evidence IEA];GO_process: GO:0001682 - tRNA 5'-leader removal [Evidence IEA]
GTX0536PRED_000722	GTX0536PRED_000722-T1	mRNA	GTX0536_1	4190142	4191066	+		hypothetical protein					IPR038934 Uncharacterized protein At5g64816-like
GTX0536PRED_000723	GTX0536PRED_000723-T1	mRNA	GTX0536_1	4191290	4195147	-		hypothetical protein				PF05292;PF17408	IPR007956 Malonyl-CoA decarboxylase, C-terminal;IPR035372 Malonyl-CoA decarboxylase, N-terminal;IPR038351 Malonyl-CoA decarboxylase, N-terminal domain superfamily;IPR038917 Malonyl-CoA decarboxylase;IPR042303 Malonyl-CoA decarboxylase, C-terminal catalytic domain superfamily		GO_function: GO:0050080 - malonyl-CoA decarboxylase activity [Evidence IEA];GO_process: GO:0006633 - fatty acid biosynthetic process [Evidence IEA]
GTX0536PRED_000724	GTX0536PRED_000724-T1	mRNA	GTX0536_1	4195375	4198241	+		hypothetical protein				PF05773;PF06544	IPR006575 RWD domain;IPR010541 Small nuclear ribonucleoprotein Prp3, C-terminal domain;IPR016135 Ubiquitin-conjugating enzyme/RWD-like;IPR017359 Uncharacterised conserved protein UCP038021, RWD		GO_function: GO:0005515 - protein binding [Evidence IEA]
GTX0536PRED_000725	GTX0536PRED_000725-T1	mRNA	GTX0536_1	4198731	4200944	-		hypothetical protein					IPR000504 RNA recognition motif domain;IPR012677 Nucleotide-binding alpha-beta plait domain superfamily;IPR034353 ABT1/ESF2, RNA recognition motif;IPR035979 RNA-binding domain superfamily;IPR039119 ABT1/Esf2		GO_function: GO:0003676 - nucleic acid binding [Evidence IEA]
GTX0536PRED_000726	GTX0536PRED_000726-T1	mRNA	GTX0536_1	4202265	4208381	+	SHM4	Serine hydroxymethyltransferase 4				PF00464	IPR001085 Serine hydroxymethyltransferase;IPR015421 Pyridoxal phosphate-dependent transferase, major domain;IPR015422 Pyridoxal phosphate-dependent transferase, small domain;IPR015424 Pyridoxal phosphate-dependent transferase;IPR019798 Serine hydroxymethyltransferase, pyridoxal phosphate binding site;IPR039429 Serine hydroxymethyltransferase-like domain		GO_function: GO:0030170 - pyridoxal phosphate binding [Evidence IEA];GO_function: GO:0003824 - catalytic activity [Evidence IEA];GO_function: GO:0004372 - glycine hydroxymethyltransferase activity [Evidence IEA];GO_process: GO:0019264 - glycine biosynthetic process from serine [Evidence IEA];GO_process: GO:0035999 - tetrahydrofolate interconversion [Evidence IEA]
GTX0536PRED_000727	GTX0536PRED_000727-T1	mRNA	GTX0536_1	4208232	4210448	-		hypothetical protein				PF01529	IPR001594 Palmitoyltransferase, DHHC domain;IPR039859 None		GO_function: GO:0016409 - palmitoyltransferase activity [Evidence IEA]
GTX0536PRED_000728	GTX0536PRED_000728-T1	mRNA	GTX0536_1	4211948	4213197	-		hypothetical protein			12131at3041	PF00428	IPR027534 Ribosomal protein L12/P1/P2 family;IPR038716 Ribosomal protein P1/P2, N-terminal domain		GO_component: GO:0005840 - ribosome [Evidence IEA];GO_function: GO:0003735 - structural constituent of ribosome [Evidence IEA];GO_process: GO:0006414 - translational elongation [Evidence IEA]
GTX0536PRED_000729	GTX0536PRED_000729-T1	mRNA	GTX0536_1	4213319	4217486	+		hypothetical protein				PF07814	IPR011989 Armadillo-like helical;IPR016024 Armadillo-type fold;IPR022771 Wings apart-like protein, C-terminal;IPR039874 Wings apart-like protein
GTX0536PRED_000730	GTX0536PRED_000730-T1	mRNA	GTX0536_1	4217901	4218540	-		hypothetical protein				PF04564	IPR003613 U-box domain;IPR013083 Zinc finger, RING/FYVE/PHD-type		GO_function: GO:0004842 - ubiquitin-protein transferase activity [Evidence IEA];GO_process: GO:0016567 - protein ubiquitination [Evidence IEA]
GTX0536PRED_000731	GTX0536PRED_000731-T1	mRNA	GTX0536_1	4218565	4218876	-		hypothetical protein
GTX0536PRED_000732	GTX0536PRED_000732-T1	mRNA	GTX0536_1	4219033	4226148	-		hypothetical protein
GTX0536PRED_000733	GTX0536PRED_000733-T1	mRNA	GTX0536_1	4226640	4230455	-	PUMP1	Matrilysin			3456at3041	PF00153	IPR002030 Mitochondrial carrier UCP-like;IPR018108 Mitochondrial substrate/solute carrier;IPR023395 Mitochondrial carrier domain superfamily		GO_component: GO:0031966 - mitochondrial membrane [Evidence IEA];GO_process: GO:0006839 - mitochondrial transport [Evidence IEA]
GTX0536PRED_000734	GTX0536PRED_000734-T1	mRNA	GTX0536_1	4230780	4242342	+		hypothetical protein				PF00753;PF07521;PF10996;PF16661	IPR001279 Metallo-beta-lactamase;IPR011108 Zn-dependent metallo-hydrolase, RNA specificity domain;IPR022712 Beta-Casp domain;IPR025069 Cleavage and polyadenylation specificity factor 2, C-terminal;IPR027075 Cleavage and polyadenylation specificity factor subunit 2;IPR035639 CPSF2, metallo-hydrolase domain;IPR036866 Ribonuclease Z/Hydroxyacylglutathione hydrolase-like		GO_component: GO:0005847 - mRNA cleavage and polyadenylation specificity factor complex [Evidence IEA];GO_process: GO:0006378 - mRNA polyadenylation [Evidence IEA];GO_process: GO:0006379 - mRNA cleavage [Evidence IEA]
GTX0536PRED_000735	GTX0536PRED_000735-T1	mRNA	GTX0536_1	4242730	4246678	-		hypothetical protein					IPR019542 Enhancer of polycomb-like, N-terminal;IPR024943 Enhancer of polycomb protein		GO_component: GO:0035267 - NuA4 histone acetyltransferase complex [Evidence IEA];GO_component: GO:0032777 - Piccolo NuA4 histone acetyltransferase complex [Evidence IEA];GO_process: GO:0006357 - regulation of transcription by RNA polymerase II [Evidence IEA]
GTX0536PRED_000736	GTX0536PRED_000736-T1	mRNA	GTX0536_1	4246862	4257344	+		hypothetical protein			2367at3041	PF06733;PF13307	IPR006554 Helicase-like, DEXD box c2 type;IPR006555 ATP-dependent helicase, C-terminal;IPR010614 DEAD2;IPR013020 ATP-dependent helicase Rad3/Chl1-like;IPR014013 Helicase superfamily 1/2, ATP-binding domain, DinG/Rad3-type;IPR027417 P-loop containing nucleoside triphosphate hydrolase;IPR028331 None;IPR045028 Helicase superfamily 1/2, DinG/Rad3-like		GO_function: GO:0003677 - DNA binding [Evidence IEA];GO_function: GO:0005524 - ATP binding [Evidence IEA];GO_function: GO:0016818 - hydrolase activity, acting on acid anhydrides, in phosphorus-containing anhydrides [Evidence IEA];GO_function: GO:0004386 - helicase activity [Evidence IEA];GO_function: GO:0003676 - nucleic acid binding [Evidence IEA];GO_function: GO:0003678 - DNA helicase activity …
GTX0536PRED_000737	GTX0536PRED_000737-T1	mRNA	GTX0536_1	4258182	4263325	-		hypothetical protein				PF00809;PF01288	IPR000489 Pterin-binding domain;IPR000550 7,8-Dihydro-6-hydroxymethylpterin-pyrophosphokinase, HPPK;IPR006390 Dihydropteroate synthase domain;IPR011005 Dihydropteroate synthase-like;IPR035907 7,8-Dihydro-6-hydroxymethylpterin-pyrophosphokinase HPPK superfamily;IPR045031 Dihydropteroate synthase		GO_function: GO:0003848 - 2-amino-4-hydroxy-6-hydroxymethyldihydropteridine diphosphokinase activity [Evidence IEA];GO_function: GO:0004156 - dihydropteroate synthase activity [Evidence IEA];GO_process: GO:0042558 - pteridine-containing compound metabolic process [Evidence IEA];GO_process: GO:0044237 - cellular metabolic process [Evidence IEA];GO_process: GO:0009396 - folic acid-containing compou…
GTX0536PRED_012633	GTX0536PRED_012633-T1	mRNA	GTX0536_1	4263542	4265150	-		hypothetical protein				PF00071;PF08477	IPR001806 Small GTPase;IPR027417 P-loop containing nucleoside triphosphate hydrolase		GO_function: GO:0003924 - GTPase activity [Evidence IEA];GO_function: GO:0005525 - GTP binding [Evidence IEA]
GTX0536PRED_012633	GTX0536PRED_012633-T2	mRNA	GTX0536_1	4263542	4265150	-		hypothetical protein				PF00071	IPR001806 Small GTPase;IPR027417 P-loop containing nucleoside triphosphate hydrolase		GO_function: GO:0003924 - GTPase activity [Evidence IEA];GO_function: GO:0005525 - GTP binding [Evidence IEA]
GTX0536PRED_000738	GTX0536PRED_000738-T1	mRNA	GTX0536_1	4265290	4269865	+		hypothetical protein				PF12146;PF12697	IPR022742 Serine aminopeptidase, S33;IPR029058 Alpha/Beta hydrolase fold			S33
GTX0536PRED_000738	GTX0536PRED_000738-T2	mRNA	GTX0536_1	4265290	4269865	+		hypothetical protein					IPR022742 Serine aminopeptidase, S33;IPR029058 Alpha/Beta hydrolase fold
GTX0536PRED_000739	GTX0536PRED_000739-T1	mRNA	GTX0536_1	4270007	4272562	+		hypothetical protein				PF10294	IPR019410 Lysine methyltransferase;IPR029063 S-adenosyl-L-methionine-dependent methyltransferase superfamily
GTX0536PRED_000740	GTX0536PRED_000740-T1	mRNA	GTX0536_1	4273183	4284760	+		hypothetical protein				PF00046;PF02791;PF05066;PF15612;PF15613	IPR001356 Homeobox domain;IPR007759 ASXL, HARE-HTH domain;IPR009057 Homeobox-like domain superfamily;IPR018501 DDT domain;IPR028941 WHIM2 domain;IPR028942 WHIM1 domain;IPR044977 Homeobox-DDT domain protein RLT1/2		GO_function: GO:0003677 - DNA binding [Evidence IEA];GO_process: GO:0006357 - regulation of transcription by RNA polymerase II [Evidence IEA];GO_process: GO:0006355 - regulation of transcription, DNA-templated [Evidence IEA]
GTX0536PRED_000741	GTX0536PRED_000741-T1	mRNA	GTX0536_1	4285261	4286544	-		hypothetical protein					IPR000462 CDP-alcohol phosphatidyltransferase;IPR043130 CDP-alcohol phosphatidyltransferase, transmembrane domain		GO_component: GO:0016020 - membrane [Evidence IEA];GO_function: GO:0016780 - phosphotransferase activity, for other substituted phosphate groups [Evidence IEA];GO_process: GO:0008654 - phospholipid biosynthetic process [Evidence IEA]
GTX0536PRED_000742	GTX0536PRED_000742-T1	mRNA	GTX0536_1	4286549	4290381	+		hypothetical protein				PF01852	IPR002913 START domain;IPR023393 START-like domain superfamily		GO_function: GO:0008289 - lipid binding [Evidence IEA]
GTX0536PRED_000743	GTX0536PRED_000743-T1	mRNA	GTX0536_1	4290382	4291492	-	RPS21	40S ribosomal protein S21			11221at3041	PF01249	IPR001931 Ribosomal protein S21e;IPR038579 Ribosomal protein S21e superfamily		GO_component: GO:0005840 - ribosome [Evidence IEA];GO_function: GO:0003735 - structural constituent of ribosome [Evidence IEA];GO_process: GO:0006412 - translation [Evidence IEA]
GTX0536PRED_000744	GTX0536PRED_000744-T1	mRNA	GTX0536_1	4291603	4294498	+		hypothetical protein			6986at3041	PF00400	IPR001680 WD40 repeat;IPR015943 WD40/YVTN repeat-like-containing domain superfamily;IPR019775 WD40 repeat, conserved site;IPR036322 WD40-repeat-containing domain superfamily		GO_function: GO:0005515 - protein binding [Evidence IEA]
GTX0536PRED_000744	GTX0536PRED_000744-T2	mRNA	GTX0536_1	4291603	4294498	+		hypothetical protein				PF00400	IPR001680 WD40 repeat;IPR015943 WD40/YVTN repeat-like-containing domain superfamily;IPR019775 WD40 repeat, conserved site;IPR036322 WD40-repeat-containing domain superfamily		GO_function: GO:0005515 - protein binding [Evidence IEA]
GTX0536PRED_000745	GTX0536PRED_000745-T1	mRNA	GTX0536_1	4294967	4296048	+		hypothetical protein
GTX0536PRED_000746	GTX0536PRED_000746-T1	mRNA	GTX0536_1	4296777	4319981	+		hypothetical protein				PF13020	IPR024975 Protein NO VEIN, C-terminal;IPR036890 Histidine kinase/HSP90-like ATPase superfamily
GTX0536PRED_000747	GTX0536PRED_000747-T1	mRNA	GTX0536_1	4320201	4329998	-		hypothetical protein				PF00027;PF00069;PF07714	IPR000595 Cyclic nucleotide-binding domain;IPR000719 Protein kinase domain;IPR000961 AGC-kinase, C-terminal;IPR002374 cGMP-dependent kinase;IPR011009 Protein kinase-like domain superfamily;IPR014710 RmlC-like jelly roll fold;IPR017441 Protein kinase, ATP binding site;IPR018488 Cyclic nucleotide-binding, conserved site;IPR018490 Cyclic nucleotide-binding domain superfamily		GO_function: GO:0004692 - cGMP-dependent protein kinase activity [Evidence IEA];GO_function: GO:0005524 - ATP binding [Evidence IEA];GO_function: GO:0004672 - protein kinase activity [Evidence IEA];GO_function: GO:0004674 - protein serine/threonine kinase activity [Evidence IEA];GO_process: GO:0006468 - protein phosphorylation [Evidence IEA]
GTX0536PRED_000748	GTX0536PRED_000748-T1	mRNA	GTX0536_1	4331613	4339532	-		hypothetical protein				PF01179;PF02727;PF02728	IPR000269 Copper amine oxidase;IPR015798 Copper amine oxidase, catalytic domain;IPR015800 Copper amine oxidase, N2-terminal;IPR015802 Copper amine oxidase, N3-terminal;IPR016182 Copper amine oxidase, N-terminal;IPR036460 Copper amine oxidase, catalytic domain superfamily		GO_function: GO:0005507 - copper ion binding [Evidence IEA];GO_function: GO:0008131 - primary amine oxidase activity [Evidence IEA];GO_function: GO:0048038 - quinone binding [Evidence IEA];GO_process: GO:0009308 - amine metabolic process [Evidence IEA]
GTX0536PRED_000749	GTX0536PRED_000749-T1	mRNA	GTX0536_1	4339670	4351422	-		hypothetical protein					IPR006626 Parallel beta-helix repeat;IPR010308 TRP, C-terminal;IPR011050 Pectin lyase fold/virulence factor
GTX0536PRED_000750	GTX0536PRED_000750-T1	mRNA	GTX0536_1	4351526	4353625	-		hypothetical protein			6989at3041	PF00043;PF00462;PF13410;PF13417	IPR004045 Glutathione S-transferase, N-terminal;IPR004046 Glutathione S-transferase, C-terminal;IPR010987 Glutathione S-transferase, C-terminal-like;IPR011767 Glutaredoxin active site;IPR034334 Prostaglandin E synthase 2;IPR034335 Prostaglandin E synthase 2, C-terminal;IPR036249 Thioredoxin-like superfamily;IPR036282 Glutathione S-transferase, C-terminal domain superfamily		GO_function: GO:0004362 - glutathione-disulfide reductase (NADPH) activity [Evidence IEA];GO_function: GO:0050220 - prostaglandin-E synthase activity [Evidence IEA];GO_function: GO:0005515 - protein binding [Evidence IEA];GO_process: GO:0006749 - glutathione metabolic process [Evidence IEA]
GTX0536PRED_000751	GTX0536PRED_000751-T1	mRNA	GTX0536_1	4353658	4364084	-		hypothetical protein				PF02463;PF13175;PF13476	IPR003395 RecF/RecN/SMC, N-terminal;IPR027417 P-loop containing nucleoside triphosphate hydrolase
GTX0536PRED_000751	GTX0536PRED_000751-T2	mRNA	GTX0536_1	4353658	4364084	-		hypothetical protein				PF02463;PF13175;PF13476	IPR003395 RecF/RecN/SMC, N-terminal;IPR027417 P-loop containing nucleoside triphosphate hydrolase
GTX0536PRED_000752	GTX0536PRED_000752-T1	mRNA	GTX0536_1	4364298	4370384	-		hypothetical protein				PF01554	IPR002528 Multi antimicrobial extrusion protein;IPR045069 Multidrug and toxic compound extrusion family, eukaryotic		GO_component: GO:0016020 - membrane [Evidence IEA];GO_function: GO:0015297 - antiporter activity [Evidence IEA];GO_function: GO:0042910 - xenobiotic transmembrane transporter activity [Evidence IEA];GO_process: GO:1990961 - xenobiotic detoxification by transmembrane export across the plasma membrane [Evidence IEA];GO_process: GO:0055085 - transmembrane transport [Evidence IEA]
GTX0536PRED_000753	GTX0536PRED_000753-T1	mRNA	GTX0536_1	4371073	4375180	-		hypothetical protein				PF00083;PF07690	IPR003663 Sugar/inositol transporter;IPR005828 Major facilitator, sugar transporter-like;IPR005829 Sugar transporter, conserved site;IPR020846 Major facilitator superfamily domain;IPR036259 MFS transporter superfamily;IPR044778 Sugar transport protein STP/MST-like, plant		GO_component: GO:0016021 - integral component of membrane [Evidence IEA];GO_component: GO:0016020 - membrane [Evidence IEA];GO_function: GO:0022857 - transmembrane transporter activity [Evidence IEA];GO_function: GO:0015145 - monosaccharide transmembrane transporter activity [Evidence IEA];GO_process: GO:0015749 - monosaccharide transmembrane transport [Evidence IEA];GO_process: GO:0055085 - tran…
GTX0536PRED_000754	GTX0536PRED_000754-T1	mRNA	GTX0536_1	4375603	4385359	-		hypothetical protein				PF14703	IPR007632 Anoctamin;IPR012677 Nucleotide-binding alpha-beta plait domain superfamily;IPR027815 CSC1/OSCA1-like, cytosolic domain;IPR035979 RNA-binding domain superfamily;IPR045122 Calcium permeable stress-gated cation channel 1-like		GO_function: GO:0005227 - calcium activated cation channel activity [Evidence IEA];GO_function: GO:0003676 - nucleic acid binding [Evidence IEA]
GTX0536PRED_000755	GTX0536PRED_000755-T1	mRNA	GTX0536_1	4386180	4400375	+		hypothetical protein
GTX0536PRED_000756	GTX0536PRED_000756-T1	mRNA	GTX0536_1	4401903	4406609	-		hypothetical protein				PF00107;PF08240;PF13602	IPR002328 Alcohol dehydrogenase, zinc-type, conserved site;IPR011032 GroES-like superfamily;IPR013149 Alcohol dehydrogenase-like, C-terminal;IPR013154 Alcohol dehydrogenase-like, N-terminal;IPR020843 Polyketide synthase, enoylreductase domain;IPR036291 NAD(P)-binding domain superfamily		GO_function: GO:0016491 - oxidoreductase activity [Evidence IEA];GO_function: GO:0008270 - zinc ion binding [Evidence IEA]
GTX0536PRED_000757	GTX0536PRED_000757-T1	mRNA	GTX0536_1	4410117	4413060	-		hypothetical protein			3323at3041	PF00005	IPR003439 ABC transporter-like, ATP-binding domain;IPR003593 AAA+ ATPase domain;IPR027417 P-loop containing nucleoside triphosphate hydrolase		GO_function: GO:0005524 - ATP binding [Evidence IEA]
GTX0536PRED_000758	GTX0536PRED_000758-T1	mRNA	GTX0536_1	4413124	4414943	+		hypothetical protein				PF05755	IPR008802 Rubber elongation factor
GTX0536PRED_000759	GTX0536PRED_000759-T1	mRNA	GTX0536_1	4415086	4417317	-		hypothetical protein				PF03151	IPR004853 Sugar phosphate transporter domain
GTX0536PRED_000760	GTX0536PRED_000760-T1	mRNA	GTX0536_1	4417404	4420061	+		hypothetical protein				PF13419	IPR023198 Phosphoglycolate phosphatase-like, domain 2;IPR023214 HAD superfamily;IPR036412 HAD-like superfamily;IPR041492 Haloacid dehalogenase-like hydrolase
GTX0536PRED_000761	GTX0536PRED_000761-T1	tRNA	GTX0536_1	4420129	4420209	+		tRNA-Ser
GTX0536PRED_000762	GTX0536PRED_000762-T1	mRNA	GTX0536_1	4420445	4429509	-		hypothetical protein				PF00270;PF00271;PF04408;PF07717	IPR001650 Helicase, C-terminal;IPR002464 DNA/RNA helicase, ATP-dependent, DEAH-box type, conserved site;IPR007502 Helicase-associated domain;IPR011545 DEAD/DEAH box helicase domain;IPR011709 DEAD-box helicase, OB fold;IPR014001 Helicase superfamily 1/2, ATP-binding domain;IPR027417 P-loop containing nucleoside triphosphate hydrolase		GO_function: GO:0004386 - helicase activity [Evidence IEA];GO_function: GO:0005524 - ATP binding [Evidence IEA];GO_function: GO:0003676 - nucleic acid binding [Evidence IEA]
GTX0536PRED_000763	GTX0536PRED_000763-T1	mRNA	GTX0536_1	4429620	4430584	+		hypothetical protein
GTX0536PRED_000764	GTX0536PRED_000764-T1	mRNA	GTX0536_1	4430875	4434896	-		hypothetical protein				PF00091;PF03953	IPR000217 Tubulin;IPR003008 Tubulin/FtsZ, GTPase domain;IPR004057 Epsilon tubulin;IPR008280 Tubulin/FtsZ, C-terminal;IPR017975 Tubulin, conserved site;IPR018316 Tubulin/FtsZ, 2-layer sandwich domain;IPR023123 Tubulin, C-terminal;IPR036525 Tubulin/FtsZ, GTPase domain superfamily		GO_component: GO:0005874 - microtubule [Evidence IEA];GO_function: GO:0003924 - GTPase activity [Evidence IEA];GO_function: GO:0005525 - GTP binding [Evidence IEA];GO_process: GO:0007017 - microtubule-based process [Evidence IEA]
GTX0536PRED_000765	GTX0536PRED_000765-T1	mRNA	GTX0536_1	4435042	4436908	-		hypothetical protein				PF00857	IPR000868 Isochorismatase-like;IPR036380 Isochorismatase-like superfamily
GTX0536PRED_000765	GTX0536PRED_000765-T2	mRNA	GTX0536_1	4435042	4436908	-		hypothetical protein			5994at3041	PF00857	IPR000868 Isochorismatase-like;IPR036380 Isochorismatase-like superfamily
GTX0536PRED_000766	GTX0536PRED_000766-T1	mRNA	GTX0536_1	4438046	4439799	+		hypothetical protein
GTX0536PRED_012634	GTX0536PRED_012634-T1	mRNA	GTX0536_1	4441439	4443178	+		hypothetical protein
GTX0536PRED_012635	GTX0536PRED_012635-T1	mRNA	GTX0536_1	4444819	4446558	+		hypothetical protein
GTX0536PRED_012636	GTX0536PRED_012636-T1	mRNA	GTX0536_1	4448201	4449940	+		hypothetical protein
GTX0536PRED_000767	GTX0536PRED_000767-T1	mRNA	GTX0536_1	4596412	4604407	-		hypothetical protein				PF00097;PF00176;PF00271	IPR000330 SNF2, N-terminal;IPR001650 Helicase, C-terminal;IPR001841 Zinc finger, RING-type;IPR013083 Zinc finger, RING/FYVE/PHD-type;IPR014001 Helicase superfamily 1/2, ATP-binding domain;IPR017907 Zinc finger, RING-type, conserved site;IPR018957 Zinc finger, C3HC4 RING-type;IPR027417 P-loop containing nucleoside triphosphate hydrolase;IPR038718 SNF2-like, N-terminal domain superfamily		GO_function: GO:0005524 - ATP binding [Evidence IEA];GO_function: GO:0046872 - metal ion binding [Evidence IEA];GO_function: GO:0070615 - nucleosome-dependent ATPase activity [Evidence IEA]
GTX0536PRED_000768	GTX0536PRED_000768-T1	mRNA	GTX0536_1	4604825	4609308	+		hypothetical protein
GTX0536PRED_000769	GTX0536PRED_000769-T1	mRNA	GTX0536_1	4609350	4610949	+		hypothetical protein				PF00069;PF07714	IPR000719 Protein kinase domain;IPR011009 Protein kinase-like domain superfamily		GO_function: GO:0005524 - ATP binding [Evidence IEA];GO_function: GO:0004672 - protein kinase activity [Evidence IEA];GO_process: GO:0006468 - protein phosphorylation [Evidence IEA]
GTX0536PRED_000770	GTX0536PRED_000770-T1	mRNA	GTX0536_1	4614546	4618359	-		hypothetical protein				PF00076	IPR000504 RNA recognition motif domain;IPR012677 Nucleotide-binding alpha-beta plait domain superfamily;IPR014720 Double-stranded RNA-binding domain;IPR035979 RNA-binding domain superfamily;IPR044454 ADAD2, double-stranded RNA binding domain		GO_function: GO:0003676 - nucleic acid binding [Evidence IEA]
GTX0536PRED_000771	GTX0536PRED_000771-T1	mRNA	GTX0536_1	4618610	4619838	-		hypothetical protein					IPR012337 Ribonuclease H-like superfamily
GTX0536PRED_000772	GTX0536PRED_000772-T1	mRNA	GTX0536_1	4619957	4620928	-		hypothetical protein
GTX0536PRED_000773	GTX0536PRED_000773-T1	mRNA	GTX0536_1	4621749	4624755	+		hypothetical protein			6190at3041	PF14580	IPR001611 Leucine-rich repeat;IPR032675 Leucine-rich repeat domain superfamily		GO_function: GO:0005515 - protein binding [Evidence IEA]
GTX0536PRED_000774	GTX0536PRED_000774-T1	mRNA	GTX0536_1	4626159	4628161	+		hypothetical protein					IPR001951 Histone H4;IPR009072 Histone-fold		GO_function: GO:0003677 - DNA binding [Evidence IEA];GO_function: GO:0046982 - protein heterodimerization activity [Evidence IEA]
GTX0536PRED_000775	GTX0536PRED_000775-T1	mRNA	GTX0536_1	4628611	4629618	-		hypothetical protein					IPR023584 Ribosome recycling factor domain;IPR036191 RRF superfamily
GTX0536PRED_000776	GTX0536PRED_000776-T1	mRNA	GTX0536_1	4630917	4637947	+		hypothetical protein					IPR003134 Hs1/Cortactin
GTX0536PRED_000776	GTX0536PRED_000776-T2	mRNA	GTX0536_1	4630917	4637947	+		hypothetical protein					IPR003134 Hs1/Cortactin
GTX0536PRED_000777	GTX0536PRED_000777-T1	mRNA	GTX0536_1	4638240	4641484	-		hypothetical protein				PF00112;PF08246	IPR000169 Cysteine peptidase, cysteine active site;IPR000668 Peptidase C1A, papain C-terminal;IPR013201 Cathepsin propeptide inhibitor domain (I29);IPR025660 Cysteine peptidase, histidine active site;IPR025661 Cysteine peptidase, asparagine active site;IPR038765 Papain-like cysteine peptidase superfamily;IPR039417 Papain-like cysteine endopeptidase		GO_function: GO:0008234 - cysteine-type peptidase activity [Evidence IEA];GO_process: GO:0006508 - proteolysis [Evidence IEA]	C01A
GTX0536PRED_000778	GTX0536PRED_000778-T1	mRNA	GTX0536_1	4643387	4651818	-		hypothetical protein
GTX0536PRED_000779	GTX0536PRED_000779-T1	mRNA	GTX0536_1	4652763	4653751	+		hypothetical protein					IPR013083 Zinc finger, RING/FYVE/PHD-type;IPR017907 Zinc finger, RING-type, conserved site;IPR040383 E3 ubiquitin-protein ligase HAKAI/CBLL2		GO_function: GO:0061630 - ubiquitin protein ligase activity [Evidence IEA];GO_process: GO:0016567 - protein ubiquitination [Evidence IEA]
GTX0536PRED_000780	GTX0536PRED_000780-T1	mRNA	GTX0536_1	4654265	4657678	-		hypothetical protein				PF00270;PF00271;PF04851	IPR000629 ATP-dependent RNA helicase DEAD-box, conserved site;IPR001650 Helicase, C-terminal;IPR011545 DEAD/DEAH box helicase domain;IPR014001 Helicase superfamily 1/2, ATP-binding domain;IPR014014 RNA helicase, DEAD-box type, Q motif;IPR027417 P-loop containing nucleoside triphosphate hydrolase		GO_function: GO:0005524 - ATP binding [Evidence IEA];GO_function: GO:0003724 - RNA helicase activity [Evidence IEA];GO_function: GO:0003676 - nucleic acid binding [Evidence IEA]
GTX0536PRED_000781	GTX0536PRED_000781-T1	mRNA	GTX0536_1	4658113	4658818	+		hypothetical protein			10668at3041	PF01196	IPR000456 Ribosomal protein L17;IPR036373 Ribosomal protein L17 superfamily		GO_component: GO:0005840 - ribosome [Evidence IEA];GO_function: GO:0003735 - structural constituent of ribosome [Evidence IEA];GO_process: GO:0006412 - translation [Evidence IEA]
GTX0536PRED_000782	GTX0536PRED_000782-T1	mRNA	GTX0536_1	4659897	4664734	+		hypothetical protein				PF00924	IPR006685 Mechanosensitive ion channel MscS;IPR010920 LSM domain superfamily;IPR011066 Mechanosensitive ion channel MscS, C-terminal;IPR023408 Mechanosensitive ion channel MscS, beta-domain superfamily		GO_component: GO:0016020 - membrane [Evidence IEA];GO_process: GO:0055085 - transmembrane transport [Evidence IEA]
GTX0536PRED_000783	GTX0536PRED_000783-T1	mRNA	GTX0536_1	4664928	4670562	-		hypothetical protein			3137at3041	PF00270;PF00271	IPR000629 ATP-dependent RNA helicase DEAD-box, conserved site;IPR001650 Helicase, C-terminal;IPR011545 DEAD/DEAH box helicase domain;IPR014001 Helicase superfamily 1/2, ATP-binding domain;IPR027417 P-loop containing nucleoside triphosphate hydrolase;IPR044764 DDX52/Rok1, DEAD-box helicase domain		GO_function: GO:0005524 - ATP binding [Evidence IEA];GO_function: GO:0003724 - RNA helicase activity [Evidence IEA];GO_function: GO:0003676 - nucleic acid binding [Evidence IEA];GO_process: GO:0030490 - maturation of SSU-rRNA [Evidence IEA]
GTX0536PRED_000784	GTX0536PRED_000784-T1	mRNA	GTX0536_1	4672858	4673691	-		hypothetical protein				PF13516	IPR001611 Leucine-rich repeat;IPR032675 Leucine-rich repeat domain superfamily		GO_function: GO:0005515 - protein binding [Evidence IEA]
GTX0536PRED_000785	GTX0536PRED_000785-T1	mRNA	GTX0536_1	4675463	4686255	-		hypothetical protein				PF19633	IPR001214 SET domain		GO_function: GO:0005515 - protein binding [Evidence IEA]
GTX0536PRED_000786	GTX0536PRED_000786-T1	mRNA	GTX0536_1	4686370	4689314	+		hypothetical protein
GTX0536PRED_000787	GTX0536PRED_000787-T1	mRNA	GTX0536_1	4689735	4693745	-		hypothetical protein				PF00400;PF08662	IPR001680 WD40 repeat;IPR015943 WD40/YVTN repeat-like-containing domain superfamily;IPR019775 WD40 repeat, conserved site;IPR020472 G-protein beta WD-40 repeat;IPR036322 WD40-repeat-containing domain superfamily		GO_function: GO:0005515 - protein binding [Evidence IEA]
GTX0536PRED_000788	GTX0536PRED_000788-T1	mRNA	GTX0536_1	4693859	4703590	+		hypothetical protein			3020at3041	PF03715	IPR005343 Nucleolar complex protein 2
GTX0536PRED_000789	GTX0536PRED_000789-T1	mRNA	GTX0536_1	4706950	4709820	-		hypothetical protein					IPR036259 MFS transporter superfamily
GTX0536PRED_000790	GTX0536PRED_000790-T1	mRNA	GTX0536_1	4710245	4711763	-		hypothetical protein
GTX0536PRED_000791	GTX0536PRED_000791-T1	mRNA	GTX0536_1	4712137	4715347	-		hypothetical protein				PF02146	IPR003000 Sirtuin family;IPR026590 Sirtuin family, catalytic core domain;IPR026591 Sirtuin, catalytic core small domain superfamily;IPR027546 Sirtuin, class III;IPR029035 DHS-like NAD/FAD-binding domain superfamily		GO_function: GO:0070403 - NAD+ binding [Evidence IEA];GO_function: GO:0036054 - protein-malonyllysine demalonylase activity [Evidence IEA];GO_function: GO:0036055 - protein-succinyllysine desuccinylase activity [Evidence IEA]
GTX0536PRED_000792	GTX0536PRED_000792-T1	mRNA	GTX0536_1	4715570	4717077	+		hypothetical protein				PF00160;PF04969	IPR002130 Cyclophilin-type peptidyl-prolyl cis-trans isomerase domain;IPR007052 CS domain;IPR008978 HSP20-like chaperone;IPR020892 Cyclophilin-type peptidyl-prolyl cis-trans isomerase, conserved site;IPR029000 Cyclophilin-like domain superfamily		GO_function: GO:0003755 - peptidyl-prolyl cis-trans isomerase activity [Evidence IEA];GO_process: GO:0000413 - protein peptidyl-prolyl isomerization [Evidence IEA];GO_process: GO:0006457 - protein folding [Evidence IEA]
GTX0536PRED_000792	GTX0536PRED_000792-T2	mRNA	GTX0536_1	4715570	4717077	+		hypothetical protein				PF00160;PF04969	IPR002130 Cyclophilin-type peptidyl-prolyl cis-trans isomerase domain;IPR007052 CS domain;IPR008978 HSP20-like chaperone;IPR020892 Cyclophilin-type peptidyl-prolyl cis-trans isomerase, conserved site;IPR029000 Cyclophilin-like domain superfamily		GO_function: GO:0003755 - peptidyl-prolyl cis-trans isomerase activity [Evidence IEA];GO_process: GO:0000413 - protein peptidyl-prolyl isomerization [Evidence IEA];GO_process: GO:0006457 - protein folding [Evidence IEA]
GTX0536PRED_000793	GTX0536PRED_000793-T1	mRNA	GTX0536_1	4717484	4720140	-		hypothetical protein			7823at3041	PF05739	IPR000727 Target SNARE coiled-coil homology domain;IPR006012 Syntaxin/epimorphin, conserved site;IPR010989 SNARE		GO_component: GO:0016020 - membrane [Evidence IEA];GO_function: GO:0005484 - SNAP receptor activity [Evidence IEA];GO_process: GO:0016192 - vesicle-mediated transport [Evidence IEA];GO_process: GO:0006886 - intracellular protein transport [Evidence IEA]
GTX0536PRED_000794	GTX0536PRED_000794-T1	mRNA	GTX0536_1	4721364	4725810	+		hypothetical protein				PF04818	IPR006569 CID domain;IPR008942 ENTH/VHS
GTX0536PRED_000795	GTX0536PRED_000795-T1	mRNA	GTX0536_1	4726280	4727839	-		hypothetical protein				PF01470	IPR000816 Peptidase C15, pyroglutamyl peptidase I;IPR016125 Peptidase C15, pyroglutamyl peptidase I-like;IPR036440 Peptidase C15, pyroglutamyl peptidase I-like superfamily		GO_component: GO:0005829 - cytosol [Evidence IEA];GO_function: GO:0016920 - pyroglutamyl-peptidase activity [Evidence IEA];GO_process: GO:0006508 - proteolysis [Evidence IEA]	C15
GTX0536PRED_000796	GTX0536PRED_000796-T1	mRNA	GTX0536_1	4729251	4738535	-		hypothetical protein				PF09329	IPR015408 Zinc finger, Mcm10/DnaG-type;IPR015411 Replication factor Mcm10, C-terminal;IPR040184 Minichromosome maintenance protein 10		GO_component: GO:0005634 - nucleus [Evidence IEA];GO_function: GO:0003690 - double-stranded DNA binding [Evidence IEA];GO_function: GO:0003697 - single-stranded DNA binding [Evidence IEA];GO_process: GO:0006270 - DNA replication initiation [Evidence IEA];GO_process: GO:0006260 - DNA replication [Evidence IEA]
GTX0536PRED_000797	GTX0536PRED_000797-T1	mRNA	GTX0536_1	4740601	4748974	+		hypothetical protein
GTX0536PRED_000798	GTX0536PRED_000798-T1	mRNA	GTX0536_1	4748961	4752176	-		hypothetical protein					IPR022742 Serine aminopeptidase, S33;IPR029058 Alpha/Beta hydrolase fold			S09C
GTX0536PRED_000799	GTX0536PRED_000799-T1	mRNA	GTX0536_1	4752278	4754852	+		hypothetical protein				PF10544	IPR018306 Bacteriophage T5, Orf172 DNA-binding
GTX0536PRED_000800	GTX0536PRED_000800-T1	mRNA	GTX0536_1	4755543	4765106	-		hypothetical protein				PF15628	IPR001623 DnaJ domain;IPR003265 HhH-GPD domain;IPR003651 Endonuclease III-like, iron-sulphur cluster loop motif;IPR011257 DNA glycosylase;IPR023170 Helix-hairpin-helix, base-excision DNA repair, C-terminal;IPR028925 Demeter, RRM-fold domain;IPR044811 DNA glycosylase, plant		GO_function: GO:0003824 - catalytic activity [Evidence IEA];GO_function: GO:0035514 - DNA demethylase activity [Evidence IEA];GO_function: GO:0051539 - 4 iron, 4 sulfur cluster binding [Evidence IEA];GO_function: GO:0019104 - DNA N-glycosylase activity [Evidence IEA];GO_process: GO:0006284 - base-excision repair [Evidence IEA];GO_process: GO:0080111 - DNA demethylation [Evidence IEA];GO_process: …
GTX0536PRED_000801	GTX0536PRED_000801-T1	mRNA	GTX0536_1	4765616	4768265	-		hypothetical protein					IPR044811 DNA glycosylase, plant		GO_function: GO:0035514 - DNA demethylase activity [Evidence IEA];GO_function: GO:0019104 - DNA N-glycosylase activity [Evidence IEA];GO_process: GO:0080111 - DNA demethylation [Evidence IEA]
GTX0536PRED_000802	GTX0536PRED_000802-T1	mRNA	GTX0536_1	4768456	4770964	+		hypothetical protein					IPR040340 Chloroplast enhancing stress tolerance protein		GO_component: GO:0009535 - chloroplast thylakoid membrane [Evidence IEA];GO_process: GO:0048564 - photosystem I assembly [Evidence IEA];GO_process: GO:0080183 - response to photooxidative stress [Evidence IEA]
GTX0536PRED_000803	GTX0536PRED_000803-T1	mRNA	GTX0536_1	4771169	4773984	+		hypothetical protein				PF04937	IPR007021 Domain of unknown function DUF659;IPR012337 Ribonuclease H-like superfamily
GTX0536PRED_000804	GTX0536PRED_000804-T1	mRNA	GTX0536_1	4774299	4779091	+		hypothetical protein				PF01417	IPR008942 ENTH/VHS;IPR013809 ENTH domain
GTX0536PRED_000805	GTX0536PRED_000805-T1	mRNA	GTX0536_1	4783986	4789599	+		hypothetical protein				PF04577	IPR007657 Glycosyltransferase 61		GO_function: GO:0016757 - glycosyltransferase activity [Evidence IEA]
GTX0536PRED_000806	GTX0536PRED_000806-T1	mRNA	GTX0536_1	4790243	4791162	-		hypothetical protein
GTX0536PRED_000807	GTX0536PRED_000807-T1	mRNA	GTX0536_1	4791932	4792558	+		hypothetical protein					IPR009360 Pre-mRNA-splicing factor Isy1		GO_process: GO:0000350 - generation of catalytic spliceosome for second transesterification step [Evidence IEA]
GTX0536PRED_000808	GTX0536PRED_000808-T1	mRNA	GTX0536_1	4793069	4795264	-		hypothetical protein			12521at3041
GTX0536PRED_000809	GTX0536PRED_000809-T1	mRNA	GTX0536_1	4795331	4799131	+		hypothetical protein				PF08645;PF14716	IPR006549 HAD-superfamily hydrolase,subfamily IIIA;IPR006551 Polynucleotide 3'-phosphatase;IPR010996 DNA polymerase beta-like, N-terminal domain;IPR013954 Polynucleotide kinase 3 phosphatase;IPR023214 HAD superfamily;IPR027421 DNA polymerase lambda lyase domain superfamily;IPR036412 HAD-like superfamily
GTX0536PRED_000810	GTX0536PRED_000810-T1	mRNA	GTX0536_1	4800607	4800924	-		hypothetical protein
GTX0536PRED_000811	GTX0536PRED_000811-T1	mRNA	GTX0536_1	4801647	4810776	-		hypothetical protein				PF00076	IPR000504 RNA recognition motif domain;IPR012677 Nucleotide-binding alpha-beta plait domain superfamily;IPR035979 RNA-binding domain superfamily;IPR036770 Ankyrin repeat-containing domain superfamily		GO_function: GO:0003676 - nucleic acid binding [Evidence IEA]
GTX0536PRED_000812	GTX0536PRED_000812-T1	mRNA	GTX0536_1	4811313	4813303	-		hypothetical protein
GTX0536PRED_000813	GTX0536PRED_000813-T1	mRNA	GTX0536_1	4813765	4817366	-		hypothetical protein					IPR023375 Acetoacetate decarboxylase domain superfamily;IPR039343 Protein NEOXANTHIN-DEFICIENT 1-like
GTX0536PRED_000814	GTX0536PRED_000814-T1	mRNA	GTX0536_1	4819230	4830957	-		hypothetical protein				PF00053;PF00090;PF19030	IPR000742 EGF-like domain;IPR000884 Thrombospondin type-1 (TSP1) repeat;IPR002049 Laminin-type EGF domain;IPR036383 Thrombospondin type-1 (TSP1) repeat superfamily
GTX0536PRED_000815	GTX0536PRED_000815-T1	mRNA	GTX0536_1	4831197	4833704	+		hypothetical protein				PF01741	IPR036019 Large-conductance mechanosensitive channel MscL;IPR037673 Large-conductance mechanosensitive channel/anditomin synthesis protein L
GTX0536PRED_000816	GTX0536PRED_000816-T1	mRNA	GTX0536_1	4834519	4838240	+	RH21	Envelope glycoprotein gp160			1301at3041	PF00270;PF00271	IPR000629 ATP-dependent RNA helicase DEAD-box, conserved site;IPR001650 Helicase, C-terminal;IPR011545 DEAD/DEAH box helicase domain;IPR014001 Helicase superfamily 1/2, ATP-binding domain;IPR014014 RNA helicase, DEAD-box type, Q motif;IPR027417 P-loop containing nucleoside triphosphate hydrolase		GO_function: GO:0005524 - ATP binding [Evidence IEA];GO_function: GO:0003724 - RNA helicase activity [Evidence IEA];GO_function: GO:0003676 - nucleic acid binding [Evidence IEA]
GTX0536PRED_000817	GTX0536PRED_000817-T1	mRNA	GTX0536_1	4838477	4854242	-		hypothetical protein
GTX0536PRED_000818	GTX0536PRED_000818-T1	mRNA	GTX0536_1	4854796	4855521	-		hypothetical protein				PF04564	IPR003613 U-box domain;IPR013083 Zinc finger, RING/FYVE/PHD-type		GO_function: GO:0004842 - ubiquitin-protein transferase activity [Evidence IEA];GO_process: GO:0016567 - protein ubiquitination [Evidence IEA]
GTX0536PRED_000819	GTX0536PRED_000819-T1	mRNA	GTX0536_1	4859749	4861346	-		hypothetical protein
GTX0536PRED_000820	GTX0536PRED_000820-T1	mRNA	GTX0536_1	4861424	4863682	+		hypothetical protein
GTX0536PRED_000821	GTX0536PRED_000821-T1	mRNA	GTX0536_1	4863235	4865403	-		hypothetical protein				PF07224;PF12740	IPR029058 Alpha/Beta hydrolase fold;IPR041127 Cutinase
GTX0536PRED_000822	GTX0536PRED_000822-T1	mRNA	GTX0536_1	4865528	4875621	+		hypothetical protein				PF10358	IPR019448 NT-type C2 domain
GTX0536PRED_000823	GTX0536PRED_000823-T1	mRNA	GTX0536_1	4875741	4878140	-		hypothetical protein			6940at3041	PF03962;PF18517	IPR005647 Meiotic nuclear division protein 1;IPR040453 Mnd1, HTH domain;IPR040661 Leucine zipper with capping helix domain		GO_function: GO:0003690 - double-stranded DNA binding [Evidence IEA];GO_process: GO:0007131 - reciprocal meiotic recombination [Evidence IEA]
GTX0536PRED_000824	GTX0536PRED_000824-T1	mRNA	GTX0536_1	4878252	4888186	-		hypothetical protein
GTX0536PRED_000825	GTX0536PRED_000825-T1	mRNA	GTX0536_1	4888429	4891642	-		hypothetical protein					IPR038076 MgtE, N-terminal domain superfamily
GTX0536PRED_000826	GTX0536PRED_000826-T1	mRNA	GTX0536_1	4892198	4894265	-		hypothetical protein
GTX0536PRED_000827	GTX0536PRED_000827-T1	mRNA	GTX0536_1	4894925	4912205	-		hypothetical protein					IPR000571 Zinc finger, CCCH-type;IPR036855 Zinc finger, CCCH-type superfamily		GO_function: GO:0046872 - metal ion binding [Evidence IEA]
GTX0536PRED_000828	GTX0536PRED_000828-T1	mRNA	GTX0536_1	4912314	4913220	+		hypothetical protein
GTX0536PRED_000829	GTX0536PRED_000829-T1	mRNA	GTX0536_1	4914529	4915906	+		hypothetical protein
GTX0536PRED_000830	GTX0536PRED_000830-T1	mRNA	GTX0536_1	4916217	4920078	+		hypothetical protein				PF09418	IPR018553 Protein of unknown function DUF2009
GTX0536PRED_000831	GTX0536PRED_000831-T1	mRNA	GTX0536_1	4920456	4921106	-		hypothetical protein				PF04588	IPR007667 Hypoxia induced protein, domain;IPR040153 Respiratory supercomplex factor 2, mitochondrial
GTX0536PRED_000832	GTX0536PRED_000832-T1	mRNA	GTX0536_1	4921483	4923873	+		hypothetical protein				PF12697	IPR000073 Alpha/beta hydrolase fold-1;IPR029058 Alpha/Beta hydrolase fold
GTX0536PRED_000833	GTX0536PRED_000833-T1	mRNA	GTX0536_1	4923874	4925807	-		hypothetical protein				PF00254	IPR001179 FKBP-type peptidyl-prolyl cis-trans isomerase domain		GO_function: GO:0003755 - peptidyl-prolyl cis-trans isomerase activity [Evidence IEA]
GTX0536PRED_000834	GTX0536PRED_000834-T1	mRNA	GTX0536_1	4926799	4927383	-		hypothetical protein
GTX0536PRED_000835	GTX0536PRED_000835-T1	mRNA	GTX0536_1	4927974	4930792	+		hypothetical protein				PF01370;PF04321	IPR029903 RmlD-like substrate binding domain;IPR036291 NAD(P)-binding domain superfamily
GTX0536PRED_000836	GTX0536PRED_000836-T1	mRNA	GTX0536_1	4931174	4933456	-		hypothetical protein				PF01073;PF01370;PF07993;PF13460	IPR001509 NAD-dependent epimerase/dehydratase;IPR036291 NAD(P)-binding domain superfamily		GO_function: GO:0003824 - catalytic activity [Evidence IEA]
GTX0536PRED_000837	GTX0536PRED_000837-T1	mRNA	GTX0536_1	4933435	4934174	+		hypothetical protein
GTX0536PRED_000838	GTX0536PRED_000838-T1	mRNA	GTX0536_1	4934302	4935239	-		hypothetical protein
GTX0536PRED_000839	GTX0536PRED_000839-T1	mRNA	GTX0536_1	4935895	4943524	-		hypothetical protein				PF00176;PF00271	IPR000330 SNF2, N-terminal;IPR001650 Helicase, C-terminal;IPR014001 Helicase superfamily 1/2, ATP-binding domain;IPR027417 P-loop containing nucleoside triphosphate hydrolase;IPR038718 SNF2-like, N-terminal domain superfamily		GO_function: GO:0005524 - ATP binding [Evidence IEA];GO_function: GO:0070615 - nucleosome-dependent ATPase activity [Evidence IEA]
GTX0536PRED_000840	GTX0536PRED_000840-T1	mRNA	GTX0536_1	4943797	4946653	+		hypothetical protein				PF13202;PF13499;PF13833	IPR002048 EF-hand domain;IPR011992 EF-hand domain pair;IPR018247 EF-Hand 1, calcium-binding site		GO_function: GO:0005509 - calcium ion binding [Evidence IEA]
GTX0536PRED_000841	GTX0536PRED_000841-T1	mRNA	GTX0536_1	4947023	4963950	+		hypothetical protein					IPR045126 Trafficking protein particle complex subunit TRAPPC10/Trs130		GO_component: GO:1990071 - TRAPPII protein complex [Evidence IEA];GO_process: GO:0048193 - Golgi vesicle transport [Evidence IEA]
GTX0536PRED_012637	GTX0536PRED_012637-T1	mRNA	GTX0536_1	4964059	4965610	+	PRDX6	Peroxiredoxin-6				PF00578;PF08534;PF10417	IPR000866 Alkyl hydroperoxide reductase subunit C/ Thiol specific antioxidant;IPR013766 Thioredoxin domain;IPR019479 Peroxiredoxin, C-terminal;IPR024706 Peroxiredoxin, AhpC-type;IPR036249 Thioredoxin-like superfamily;IPR045020 1-Cys peroxiredoxin		GO_function: GO:0016491 - oxidoreductase activity [Evidence IEA];GO_function: GO:0008379 - thioredoxin peroxidase activity [Evidence IEA];GO_function: GO:0051920 - peroxiredoxin activity [Evidence IEA];GO_function: GO:0016209 - antioxidant activity [Evidence IEA];GO_process: GO:0098869 - cellular oxidant detoxification [Evidence IEA]
GTX0536PRED_000842	GTX0536PRED_000842-T1	mRNA	GTX0536_1	4965910	4970981	+		hypothetical protein
GTX0536PRED_000843	GTX0536PRED_000843-T1	mRNA	GTX0536_1	4975893	4978088	+		hypothetical protein				PF04488	IPR007577 Glycosyltransferase, DXD sugar-binding motif;IPR029044 Nucleotide-diphospho-sugar transferases				GT32
GTX0536PRED_000844	GTX0536PRED_000844-T1	mRNA	GTX0536_1	4978845	4986152	+		hypothetical protein
GTX0536PRED_000845	GTX0536PRED_000845-T1	mRNA	GTX0536_1	4986357	4989991	-		hypothetical protein			3591at3041	PF00400	IPR001680 WD40 repeat;IPR015943 WD40/YVTN repeat-like-containing domain superfamily;IPR019775 WD40 repeat, conserved site;IPR020472 G-protein beta WD-40 repeat;IPR036322 WD40-repeat-containing domain superfamily;IPR042238 DNA excision repair protein Rad28/ERCC8/Ckn1/ATCSA-1		GO_function: GO:0005515 - protein binding [Evidence IEA];GO_process: GO:0006283 - transcription-coupled nucleotide-excision repair [Evidence IEA]
GTX0536PRED_000845	GTX0536PRED_000845-T2	mRNA	GTX0536_1	4986357	4989991	-		hypothetical protein			3591at3041	PF00400	IPR001680 WD40 repeat;IPR015943 WD40/YVTN repeat-like-containing domain superfamily;IPR019775 WD40 repeat, conserved site;IPR020472 G-protein beta WD-40 repeat;IPR036322 WD40-repeat-containing domain superfamily;IPR042238 DNA excision repair protein Rad28/ERCC8/Ckn1/ATCSA-1		GO_function: GO:0005515 - protein binding [Evidence IEA];GO_process: GO:0006283 - transcription-coupled nucleotide-excision repair [Evidence IEA]
GTX0536PRED_000845	GTX0536PRED_000845-T3	mRNA	GTX0536_1	4986357	4989991	-		hypothetical protein			3591at3041	PF00400	IPR001680 WD40 repeat;IPR015943 WD40/YVTN repeat-like-containing domain superfamily;IPR019775 WD40 repeat, conserved site;IPR020472 G-protein beta WD-40 repeat;IPR036322 WD40-repeat-containing domain superfamily;IPR042238 DNA excision repair protein Rad28/ERCC8/Ckn1/ATCSA-1		GO_function: GO:0005515 - protein binding [Evidence IEA];GO_process: GO:0006283 - transcription-coupled nucleotide-excision repair [Evidence IEA]
GTX0536PRED_000846	GTX0536PRED_000846-T1	mRNA	GTX0536_1	4989945	4992951	+		hypothetical protein				PF13911	IPR032801 Peroxiredoxin-like 2A/B/C
GTX0536PRED_000847	GTX0536PRED_000847-T1	mRNA	GTX0536_1	4993393	4999110	+		hypothetical protein				PF00117;PF00425;PF04715;PF07722	IPR005801 ADC synthase;IPR005802 Aminodeoxychorismate synthase, component I;IPR006221 Anthranilate synthase/para-aminobenzoate synthase like domain;IPR006805 Anthranilate synthase component I, N-terminal;IPR015890 Chorismate-utilising enzyme, C-terminal;IPR017926 Glutamine amidotransferase;IPR019999 Anthranilate synthase component I-like;IPR029062 Class I glutamine amidotransferase-like		GO_process: GO:0009058 - biosynthetic process [Evidence IEA];GO_process: GO:0009396 - folic acid-containing compound biosynthetic process [Evidence IEA]	C26
GTX0536PRED_000848	GTX0536PRED_000848-T1	mRNA	GTX0536_1	4999985	5001962	+		hypothetical protein				PF00646	IPR001810 F-box domain		GO_function: GO:0005515 - protein binding [Evidence IEA]
GTX0536PRED_000849	GTX0536PRED_000849-T1	mRNA	GTX0536_1	5006948	5010827	-		hypothetical protein				PF00569;PF13445;PF13639	IPR000433 Zinc finger, ZZ-type;IPR001841 Zinc finger, RING-type;IPR013083 Zinc finger, RING/FYVE/PHD-type;IPR039903 E3 ubiquitin-protein ligase Zswim2;IPR043145 Zinc finger, ZZ-type superfamily		GO_function: GO:0061630 - ubiquitin protein ligase activity [Evidence IEA];GO_function: GO:0008270 - zinc ion binding [Evidence IEA]
GTX0536PRED_000850	GTX0536PRED_000850-T1	mRNA	GTX0536_1	5011411	5015177	-		hypothetical protein				PF00023;PF12796;PF13606;PF13637;PF13857;PF17830	IPR002110 Ankyrin repeat;IPR020683 Domain of unknown function DUF3447;IPR036770 Ankyrin repeat-containing domain superfamily;IPR041243 STI1/HOP, DP domain		GO_function: GO:0005515 - protein binding [Evidence IEA]
GTX0536PRED_000851	GTX0536PRED_000851-T1	mRNA	GTX0536_1	5015212	5017376	+		hypothetical protein				PF08007;PF13621	IPR003347 JmjC domain;IPR014710 RmlC-like jelly roll fold;IPR041667 Cupin-like domain 8
GTX0536PRED_000852	GTX0536PRED_000852-T1	mRNA	GTX0536_1	5017393	5021807	-		hypothetical protein				PF00560;PF12799;PF13516;PF13855	IPR001611 Leucine-rich repeat;IPR003591 Leucine-rich repeat, typical subtype;IPR025875 Leucine rich repeat 4;IPR032675 Leucine-rich repeat domain superfamily;IPR038894 None		GO_function: GO:0005515 - protein binding [Evidence IEA];GO_process: GO:0010165 - response to X-ray [Evidence IEA]
GTX0536PRED_000853	GTX0536PRED_000853-T1	mRNA	GTX0536_1	5021849	5027229	+		hypothetical protein				PF00005;PF06472	IPR003439 ABC transporter-like, ATP-binding domain;IPR003593 AAA+ ATPase domain;IPR011527 ABC transporter type 1, transmembrane domain;IPR017871 ABC transporter-like, conserved site;IPR027417 P-loop containing nucleoside triphosphate hydrolase;IPR036640 ABC transporter type 1, transmembrane domain superfamily		GO_component: GO:0016021 - integral component of membrane [Evidence IEA];GO_function: GO:0005524 - ATP binding [Evidence IEA];GO_function: GO:0140359 - ABC-type transporter activity [Evidence IEA];GO_process: GO:0055085 - transmembrane transport [Evidence IEA]
GTX0536PRED_000853	GTX0536PRED_000853-T2	mRNA	GTX0536_1	5021849	5027229	+		hypothetical protein				PF00005;PF06472	IPR003439 ABC transporter-like, ATP-binding domain;IPR003593 AAA+ ATPase domain;IPR011527 ABC transporter type 1, transmembrane domain;IPR017871 ABC transporter-like, conserved site;IPR027417 P-loop containing nucleoside triphosphate hydrolase;IPR036640 ABC transporter type 1, transmembrane domain superfamily		GO_component: GO:0016021 - integral component of membrane [Evidence IEA];GO_function: GO:0005524 - ATP binding [Evidence IEA];GO_function: GO:0140359 - ABC-type transporter activity [Evidence IEA];GO_process: GO:0055085 - transmembrane transport [Evidence IEA]
GTX0536PRED_000854	GTX0536PRED_000854-T1	mRNA	GTX0536_1	5027710	5029226	-		hypothetical protein
GTX0536PRED_000855	GTX0536PRED_000855-T1	mRNA	GTX0536_1	5029299	5032432	-	PNSL5_1	Photosynthetic NDH subunit of lumenal location 5, chloroplastic				PF00160	IPR002130 Cyclophilin-type peptidyl-prolyl cis-trans isomerase domain;IPR020892 Cyclophilin-type peptidyl-prolyl cis-trans isomerase, conserved site;IPR029000 Cyclophilin-like domain superfamily		GO_function: GO:0003755 - peptidyl-prolyl cis-trans isomerase activity [Evidence IEA];GO_process: GO:0000413 - protein peptidyl-prolyl isomerization [Evidence IEA];GO_process: GO:0006457 - protein folding [Evidence IEA]
GTX0536PRED_000856	GTX0536PRED_000856-T1	mRNA	GTX0536_1	5032495	5047887	+		hypothetical protein				PF08623	IPR011989 Armadillo-like helical;IPR013932 TATA-binding protein interacting (TIP20);IPR016024 Armadillo-type fold;IPR021133 HEAT, type 2;IPR039852 Cullin-associated NEDD8-dissociated protein 1/2		GO_process: GO:0010265 - SCF complex assembly [Evidence IEA]
GTX0536PRED_000857	GTX0536PRED_000857-T1	mRNA	GTX0536_1	5047879	5050178	-		hypothetical protein
GTX0536PRED_000857	GTX0536PRED_000857-T2	mRNA	GTX0536_1	5047879	5050178	-		hypothetical protein
GTX0536PRED_000858	GTX0536PRED_000858-T1	mRNA	GTX0536_1	5050280	5060066	+		hypothetical protein				PF00122;PF00403;PF00702	IPR001757 P-type ATPase;IPR006121 Heavy metal-associated domain, HMA;IPR008250 P-type ATPase, A domain superfamily;IPR017969 Heavy-metal-associated, conserved site;IPR018303 P-type ATPase, phosphorylation site;IPR023214 HAD superfamily;IPR023298 P-type ATPase, transmembrane domain superfamily;IPR023299 P-type ATPase, cytoplasmic domain N;IPR027256 P-type ATPase, subfamily IB;IPR036163 Heavy metal…		GO_component: GO:0016021 - integral component of membrane [Evidence IEA];GO_function: GO:0005524 - ATP binding [Evidence IEA];GO_function: GO:0000166 - nucleotide binding [Evidence IEA];GO_function: GO:0005215 - transporter activity [Evidence IEA];GO_function: GO:0140603 - ATP hydrolysis activity [Evidence IEA];GO_function: GO:0046872 - metal ion binding [Evidence IEA];GO_function: GO:0019829 - A…
GTX0536PRED_000859	GTX0536PRED_000859-T1	mRNA	GTX0536_1	5060248	5066073	-	AMADH1B	Aminoaldehyde dehydrogenase 1b				PF00171	IPR015590 Aldehyde dehydrogenase domain;IPR016161 Aldehyde/histidinol dehydrogenase;IPR016162 Aldehyde dehydrogenase, N-terminal;IPR016163 Aldehyde dehydrogenase, C-terminal;IPR029510 Aldehyde dehydrogenase, glutamic acid active site		GO_function: GO:0016491 - oxidoreductase activity [Evidence IEA];GO_function: GO:0016620 - oxidoreductase activity, acting on the aldehyde or oxo group of donors, NAD or NADP as acceptor [Evidence IEA]
GTX0536PRED_000860	GTX0536PRED_000860-T1	mRNA	GTX0536_1	5066177	5070968	+		hypothetical protein				PF00249;PF01398;PF14464	IPR001005 SANT/Myb domain;IPR009057 Homeobox-like domain superfamily;IPR017884 SANT domain;IPR017930 Myb domain;IPR028090 JAB domain, prokaryotic;IPR033497 None;IPR037518 MPN domain		GO_function: GO:0004843 - thiol-dependent deubiquitinase [Evidence IEA];GO_process: GO:0035522 - monoubiquitinated histone H2A deubiquitination [Evidence IEA]	M67A
GTX0536PRED_000860	GTX0536PRED_000860-T2	mRNA	GTX0536_1	5066177	5070968	+		hypothetical protein				PF00249;PF01398;PF14464	IPR001005 SANT/Myb domain;IPR009057 Homeobox-like domain superfamily;IPR017884 SANT domain;IPR017930 Myb domain;IPR028090 JAB domain, prokaryotic;IPR033497 None;IPR037518 MPN domain		GO_function: GO:0004843 - thiol-dependent deubiquitinase [Evidence IEA];GO_process: GO:0035522 - monoubiquitinated histone H2A deubiquitination [Evidence IEA]	M67A
GTX0536PRED_000861	GTX0536PRED_000861-T1	mRNA	GTX0536_1	5070969	5072310	-		hypothetical protein				PF04756	IPR021149 Oligosaccharyl transferase complex, subunit OST3/OST6
GTX0536PRED_000862	GTX0536PRED_000862-T1	mRNA	GTX0536_1	5073041	5075517	+		hypothetical protein				PF09353	IPR018962 Domain of unknown function DUF1995;IPR044687 Protein LOW PSII ACCUMULATION 3
GTX0536PRED_000863	GTX0536PRED_000863-T1	mRNA	GTX0536_1	5076075	5081681	+		hypothetical protein				PF00654	IPR000644 CBS domain;IPR001807 Chloride channel, voltage gated;IPR014743 Chloride channel, core		GO_component: GO:0016020 - membrane [Evidence IEA];GO_function: GO:0005247 - voltage-gated chloride channel activity [Evidence IEA];GO_process: GO:0006821 - chloride transport [Evidence IEA];GO_process: GO:0055085 - transmembrane transport [Evidence IEA]
GTX0536PRED_000864	GTX0536PRED_000864-T1	mRNA	GTX0536_1	5083805	5088216	+		hypothetical protein					IPR000679 Zinc finger, GATA-type;IPR013088 Zinc finger, NHR/GATA-type		GO_function: GO:0043565 - sequence-specific DNA binding [Evidence IEA];GO_function: GO:0008270 - zinc ion binding [Evidence IEA];GO_process: GO:0006355 - regulation of transcription, DNA-templated [Evidence IEA]
GTX0536PRED_000865	GTX0536PRED_000865-T1	mRNA	GTX0536_1	5088592	5101247	+		hypothetical protein			3355at3041	PF00637	IPR000547 Clathrin, heavy chain/VPS, 7-fold repeat;IPR001680 WD40 repeat;IPR011047 Quinoprotein alcohol dehydrogenase-like superfamily;IPR011990 Tetratricopeptide-like helical domain superfamily;IPR015943 WD40/YVTN repeat-like-containing domain superfamily;IPR045111 Vacuolar protein sorting-associated protein Vps41/Vps8		GO_function: GO:0005515 - protein binding [Evidence IEA];GO_process: GO:0006623 - protein targeting to vacuole [Evidence IEA];GO_process: GO:0016192 - vesicle-mediated transport [Evidence IEA];GO_process: GO:0006886 - intracellular protein transport [Evidence IEA]
GTX0536PRED_000865	GTX0536PRED_000865-T2	mRNA	GTX0536_1	5088592	5101247	+		hypothetical protein				PF00637	IPR000547 Clathrin, heavy chain/VPS, 7-fold repeat;IPR011990 Tetratricopeptide-like helical domain superfamily;IPR045111 Vacuolar protein sorting-associated protein Vps41/Vps8		GO_function: GO:0005515 - protein binding [Evidence IEA];GO_process: GO:0006623 - protein targeting to vacuole [Evidence IEA];GO_process: GO:0016192 - vesicle-mediated transport [Evidence IEA];GO_process: GO:0006886 - intracellular protein transport [Evidence IEA]
GTX0536PRED_000865	GTX0536PRED_000865-T3	mRNA	GTX0536_1	5088592	5101247	+		hypothetical protein				PF00637	IPR000547 Clathrin, heavy chain/VPS, 7-fold repeat;IPR011990 Tetratricopeptide-like helical domain superfamily;IPR045111 Vacuolar protein sorting-associated protein Vps41/Vps8		GO_function: GO:0005515 - protein binding [Evidence IEA];GO_process: GO:0006623 - protein targeting to vacuole [Evidence IEA];GO_process: GO:0016192 - vesicle-mediated transport [Evidence IEA];GO_process: GO:0006886 - intracellular protein transport [Evidence IEA]
GTX0536PRED_000866	GTX0536PRED_000866-T1	mRNA	GTX0536_1	5102375	5111256	-		hypothetical protein				PF02493	IPR003409 MORN repeat
GTX0536PRED_000867	GTX0536PRED_000867-T1	mRNA	GTX0536_1	5112309	5113310	-		hypothetical protein
GTX0536PRED_000868	GTX0536PRED_000868-T1	mRNA	GTX0536_1	5113651	5128147	+		hypothetical protein				PF07691	IPR011658 PA14 domain;IPR013122 Polycystin cation channel, PKD1/PKD2;IPR013783 Immunoglobulin-like fold;IPR037524 PA14/GLEYA domain
GTX0536PRED_000869	GTX0536PRED_000869-T1	mRNA	GTX0536_1	5127875	5131952	-		hypothetical protein
GTX0536PRED_000870	GTX0536PRED_000870-T1	mRNA	GTX0536_1	5132808	5139180	+		hypothetical protein			769at3041	PF00501;PF13193	IPR000873 AMP-dependent synthetase/ligase domain;IPR020845 AMP-binding, conserved site;IPR025110 AMP-binding enzyme, C-terminal domain;IPR042099 ANL, N-terminal domain
GTX0536PRED_000871	GTX0536PRED_000871-T1	mRNA	GTX0536_1	5139584	5145752	+		hypothetical protein				PF00382;PF07741	IPR000812 Transcription factor TFIIB;IPR011665 Brf1, TBP-binding domain;IPR013150 Transcription factor TFIIB, cyclin-like domain;IPR013763 Cyclin-like domain;IPR029529 None;IPR036915 Cyclin-like superfamily		GO_component: GO:0000126 - transcription factor TFIIIB complex [Evidence IEA];GO_function: GO:0017025 - TBP-class protein binding [Evidence IEA];GO_function: GO:0000995 - RNA polymerase III general transcription initiation factor activity [Evidence IEA];GO_process: GO:0006352 - DNA-templated transcription, initiation [Evidence IEA];GO_process: GO:0006383 - transcription by RNA polymerase III [Evi…
GTX0536PRED_000872	GTX0536PRED_000872-T1	mRNA	GTX0536_1	5146003	5148240	-		hypothetical protein			2130at3041	PF00180	IPR004429 Isopropylmalate dehydrogenase;IPR019818 Isocitrate/isopropylmalate dehydrogenase, conserved site;IPR024084 Isopropylmalate dehydrogenase-like domain		GO_function: GO:0016616 - oxidoreductase activity, acting on the CH-OH group of donors, NAD or NADP as acceptor [Evidence IEA];GO_function: GO:0003862 - 3-isopropylmalate dehydrogenase activity [Evidence IEA];GO_function: GO:0000287 - magnesium ion binding [Evidence IEA];GO_function: GO:0051287 - NAD binding [Evidence IEA];GO_process: GO:0009098 - leucine biosynthetic process [Evidence IEA]
GTX0536PRED_000873	GTX0536PRED_000873-T1	mRNA	GTX0536_1	5148998	5151104	+		hypothetical protein				PF10507	IPR019537 Transmembrane protein 65
GTX0536PRED_000874	GTX0536PRED_000874-T1	mRNA	GTX0536_1	5151292	5153319	-		hypothetical protein				PF02577	IPR003729 Bifunctional nuclease domain;IPR036104 Bifunctional nuclease superfamily		GO_function: GO:0004518 - nuclease activity [Evidence IEA]
GTX0536PRED_000875	GTX0536PRED_000875-T1	mRNA	GTX0536_1	5153423	5160331	+		hypothetical protein				PF03109	IPR004147 ABC1 atypical kinase-like domain;IPR011009 Protein kinase-like domain superfamily;IPR044095 ADCK2-like dom
GTX0536PRED_000876	GTX0536PRED_000876-T1	mRNA	GTX0536_1	5159665	5161088	-		hypothetical protein				PF02037	IPR003034 SAP domain;IPR036361 SAP domain superfamily
GTX0536PRED_000877	GTX0536PRED_000877-T1	mRNA	GTX0536_1	5162259	5166187	+		hypothetical protein				PF03055	IPR004294 Carotenoid oxygenase		GO_function: GO:0016702 - oxidoreductase activity, acting on single donors with incorporation of molecular oxygen, incorporation of two atoms of oxygen [Evidence IEA]
GTX0536PRED_000878	GTX0536PRED_000878-T1	mRNA	GTX0536_1	5167194	5171670	+		hypothetical protein				PF00627;PF04157;PF11605	IPR009060 UBA-like superfamily;IPR011993 PH-like domain superfamily;IPR015940 Ubiquitin-associated domain;IPR021648 Vacuolar protein sorting protein 36, GLUE domain;IPR036388 Winged helix-like DNA-binding domain superfamily;IPR036390 Winged helix DNA-binding domain superfamily;IPR037855 Vacuolar protein sorting protein 36;IPR040608 Snf8/Vps36 family		GO_component: GO:0000814 - ESCRT II complex [Evidence IEA];GO_function: GO:0032266 - phosphatidylinositol-3-phosphate binding [Evidence IEA];GO_function: GO:0043130 - ubiquitin binding [Evidence IEA];GO_function: GO:0005515 - protein binding [Evidence IEA];GO_process: GO:0032509 - endosome transport via multivesicular body sorting pathway [Evidence IEA]
GTX0536PRED_000879	GTX0536PRED_000879-T1	mRNA	GTX0536_1	5172067	5175713	+		hypothetical protein				PF00533;PF12738	IPR001357 BRCT domain;IPR036420 BRCT domain superfamily
GTX0536PRED_000880	GTX0536PRED_000880-T1	mRNA	GTX0536_1	5175629	5179131	-		hypothetical protein				PF00355;PF08417;PF19112	IPR013626 Pheophorbide a oxygenase;IPR017941 Rieske [2Fe-2S] iron-sulphur domain;IPR036922 Rieske [2Fe-2S] iron-sulphur domain superfamily		GO_function: GO:0010277 - chlorophyllide a oxygenase [overall] activity [Evidence IEA];GO_function: GO:0051537 - 2 iron, 2 sulfur cluster binding [Evidence IEA]
GTX0536PRED_000881	GTX0536PRED_000881-T1	mRNA	GTX0536_1	5179251	5186925	+		hypothetical protein				PF07690	IPR003663 Sugar/inositol transporter;IPR005828 Major facilitator, sugar transporter-like;IPR005829 Sugar transporter, conserved site;IPR020846 Major facilitator superfamily domain;IPR036259 MFS transporter superfamily		GO_component: GO:0016021 - integral component of membrane [Evidence IEA];GO_component: GO:0016020 - membrane [Evidence IEA];GO_function: GO:0022857 - transmembrane transporter activity [Evidence IEA];GO_process: GO:0055085 - transmembrane transport [Evidence IEA]
GTX0536PRED_000882	GTX0536PRED_000882-T1	mRNA	GTX0536_1	5187395	5191856	-		hypothetical protein				PF01694;PF04564	IPR002610 Peptidase S54, rhomboid;IPR003613 U-box domain;IPR013083 Zinc finger, RING/FYVE/PHD-type;IPR022764 Peptidase S54, rhomboid domain;IPR035952 Rhomboid-like superfamily		GO_component: GO:0016021 - integral component of membrane [Evidence IEA];GO_function: GO:0004842 - ubiquitin-protein transferase activity [Evidence IEA];GO_function: GO:0004252 - serine-type endopeptidase activity [Evidence IEA];GO_process: GO:0016567 - protein ubiquitination [Evidence IEA];GO_process: GO:0006508 - proteolysis [Evidence IEA]	S54
GTX0536PRED_000883	GTX0536PRED_000883-T1	mRNA	GTX0536_1	5192484	5195431	-	CCT5	T-complex protein 1 subunit epsilon				PF00118	IPR002194 Chaperonin TCP-1, conserved site;IPR002423 Chaperonin Cpn60/GroEL/TCP-1 family;IPR012718 T-complex protein 1, epsilon subunit;IPR017998 Chaperone tailless complex polypeptide 1 (TCP-1);IPR027409 GroEL-like apical domain superfamily;IPR027410 TCP-1-like chaperonin intermediate domain superfamily;IPR027413 GroEL-like equatorial domain superfamily		GO_function: GO:0005524 - ATP binding [Evidence IEA];GO_function: GO:0016887 - ATPase [Evidence IEA];GO_function: GO:0051082 - unfolded protein binding [Evidence IEA];GO_process: GO:0006457 - protein folding [Evidence IEA]
GTX0536PRED_000884	GTX0536PRED_000884-T1	mRNA	GTX0536_1	5202928	5204851	-		hypothetical protein				PF01918	IPR002775 DNA/RNA-binding protein Alba-like;IPR036882 Alba-like domain superfamily		GO_function: GO:0003676 - nucleic acid binding [Evidence IEA]
GTX0536PRED_000885	GTX0536PRED_000885-T1	mRNA	GTX0536_1	5205005	5207769	-		hypothetical protein			8275at3041	PF02237;PF03099	IPR003142 Biotin protein ligase, C-terminal;IPR004143 Biotinyl protein ligase (BPL) and lipoyl protein ligase (LPL), catalytic domain;IPR004408 Biotin--acetyl-CoA-carboxylase ligase		GO_function: GO:0004077 - biotin-[acetyl-CoA-carboxylase] ligase activity [Evidence IEA];GO_process: GO:0006464 - cellular protein modification process [Evidence IEA]
GTX0536PRED_000885	GTX0536PRED_000885-T2	mRNA	GTX0536_1	5205005	5207769	-		hypothetical protein			8275at3041	PF02237;PF03099	IPR003142 Biotin protein ligase, C-terminal;IPR004143 Biotinyl protein ligase (BPL) and lipoyl protein ligase (LPL), catalytic domain;IPR004408 Biotin--acetyl-CoA-carboxylase ligase		GO_function: GO:0004077 - biotin-[acetyl-CoA-carboxylase] ligase activity [Evidence IEA];GO_process: GO:0006464 - cellular protein modification process [Evidence IEA]
GTX0536PRED_000885	GTX0536PRED_000885-T3	mRNA	GTX0536_1	5205005	5207769	-		hypothetical protein				PF03099	IPR004143 Biotinyl protein ligase (BPL) and lipoyl protein ligase (LPL), catalytic domain;IPR004408 Biotin--acetyl-CoA-carboxylase ligase		GO_function: GO:0004077 - biotin-[acetyl-CoA-carboxylase] ligase activity [Evidence IEA];GO_process: GO:0006464 - cellular protein modification process [Evidence IEA]
GTX0536PRED_000886	GTX0536PRED_000886-T1	mRNA	GTX0536_1	5208717	5211462	-		hypothetical protein				PF07933	IPR011993 PH-like domain superfamily;IPR012466 NECAP, PHear domain		GO_component: GO:0016020 - membrane [Evidence IEA];GO_process: GO:0006897 - endocytosis [Evidence IEA]
GTX0536PRED_000886	GTX0536PRED_000886-T2	mRNA	GTX0536_1	5208717	5211462	-		hypothetical protein				PF07933	IPR011993 PH-like domain superfamily;IPR012466 NECAP, PHear domain		GO_component: GO:0016020 - membrane [Evidence IEA];GO_process: GO:0006897 - endocytosis [Evidence IEA]
GTX0536PRED_000887	GTX0536PRED_000887-T1	mRNA	GTX0536_1	5211984	5221169	+		hypothetical protein			179at3041	PF01055;PF13802	IPR000322 Glycoside hydrolase family 31;IPR011013 Galactose mutarotase-like domain superfamily;IPR013780 Glycosyl hydrolase, all-beta;IPR017853 Glycoside hydrolase superfamily;IPR025887 Glycoside hydrolase family 31, N-terminal domain;IPR030458 Glycosyl hydrolases family 31, active site		GO_function: GO:0004553 - hydrolase activity, hydrolyzing O-glycosyl compounds [Evidence IEA];GO_function: GO:0003824 - catalytic activity [Evidence IEA];GO_function: GO:0030246 - carbohydrate binding [Evidence IEA];GO_process: GO:0005975 - carbohydrate metabolic process [Evidence IEA]		GH31
GTX0536PRED_000888	GTX0536PRED_000888-T1	mRNA	GTX0536_1	5221487	5230550	+		hypothetical protein				PF00082	IPR000209 Peptidase S8/S53 domain;IPR013783 Immunoglobulin-like fold;IPR015500 Peptidase S8, subtilisin-related;IPR023827 Peptidase S8, subtilisin, Asp-active site;IPR023828 Peptidase S8, subtilisin, Ser-active site;IPR034193 Proteinase K-like catalytic domain;IPR036852 Peptidase S8/S53 domain superfamily;IPR037045 Peptidase S8 propeptide/proteinase inhibitor I9 superfamily		GO_function: GO:0004252 - serine-type endopeptidase activity [Evidence IEA];GO_function: GO:0008236 - serine-type peptidase activity [Evidence IEA];GO_process: GO:0006508 - proteolysis [Evidence IEA]	S08A
GTX0536PRED_000889	GTX0536PRED_000889-T1	mRNA	GTX0536_1	5231193	5233387	-		hypothetical protein				PF00892	IPR000620 EamA domain		GO_component: GO:0016021 - integral component of membrane [Evidence IEA];GO_component: GO:0016020 - membrane [Evidence IEA]
GTX0536PRED_000890	GTX0536PRED_000890-T1	mRNA	GTX0536_1	5236273	5240342	+		hypothetical protein					IPR000679 Zinc finger, GATA-type;IPR013088 Zinc finger, NHR/GATA-type		GO_function: GO:0043565 - sequence-specific DNA binding [Evidence IEA];GO_function: GO:0008270 - zinc ion binding [Evidence IEA];GO_process: GO:0006355 - regulation of transcription, DNA-templated [Evidence IEA]
GTX0536PRED_000891	GTX0536PRED_000891-T1	mRNA	GTX0536_1	5240877	5244432	-		hypothetical protein					IPR000679 Zinc finger, GATA-type;IPR013088 Zinc finger, NHR/GATA-type		GO_function: GO:0043565 - sequence-specific DNA binding [Evidence IEA];GO_function: GO:0008270 - zinc ion binding [Evidence IEA];GO_process: GO:0006355 - regulation of transcription, DNA-templated [Evidence IEA]
GTX0536PRED_000892	GTX0536PRED_000892-T1	mRNA	GTX0536_1	5246706	5247897	-		hypothetical protein
GTX0536PRED_000893	GTX0536PRED_000893-T1	mRNA	GTX0536_1	5249696	5250527	+		hypothetical protein
GTX0536PRED_000894	GTX0536PRED_000894-T1	mRNA	GTX0536_1	5252761	5253891	+		hypothetical protein
GTX0536PRED_000895	GTX0536PRED_000895-T1	mRNA	GTX0536_1	5254094	5257110	-		hypothetical protein
GTX0536PRED_000896	GTX0536PRED_000896-T1	mRNA	GTX0536_1	5257874	5273521	+		hypothetical protein				PF00400	IPR001680 WD40 repeat;IPR015943 WD40/YVTN repeat-like-containing domain superfamily;IPR036322 WD40-repeat-containing domain superfamily		GO_function: GO:0005515 - protein binding [Evidence IEA]
GTX0536PRED_000897	GTX0536PRED_000897-T1	mRNA	GTX0536_1	5273374	5275446	-		hypothetical protein				PF03775	IPR005526 Septum formation inhibitor MinC, C-terminal;IPR013033 Septum formation inhibitor MinC;IPR016098 Cyclase-associated protein CAP/septum formation inhibitor MinC, C-terminal;IPR036145 Septum formation inhibitor MinC, C-terminal domain superfamily		GO_process: GO:1901891 - regulation of cell septum assembly [Evidence IEA];GO_process: GO:0051726 - regulation of cell cycle [Evidence IEA];GO_process: GO:0000902 - cell morphogenesis [Evidence IEA]
GTX0536PRED_000897	GTX0536PRED_000897-T2	mRNA	GTX0536_1	5273374	5275446	-		hypothetical protein				PF03775	IPR005526 Septum formation inhibitor MinC, C-terminal;IPR016098 Cyclase-associated protein CAP/septum formation inhibitor MinC, C-terminal;IPR036145 Septum formation inhibitor MinC, C-terminal domain superfamily		GO_process: GO:0000902 - cell morphogenesis [Evidence IEA]
GTX0536PRED_000898	GTX0536PRED_000898-T1	mRNA	GTX0536_1	5277111	5277782	-		hypothetical protein					IPR045054 Prolyl 4-hydroxylase
GTX0536PRED_000899	GTX0536PRED_000899-T1	mRNA	GTX0536_1	5278078	5278350	-		hypothetical protein
GTX0536PRED_000900	GTX0536PRED_000900-T1	mRNA	GTX0536_1	5281865	5282834	-		hypothetical protein
GTX0536PRED_000901	GTX0536PRED_000901-T1	mRNA	GTX0536_1	5284644	5288953	-		hypothetical protein					IPR039204 Magnesium transporter MRS2-like
GTX0536PRED_000902	GTX0536PRED_000902-T1	mRNA	GTX0536_1	5293099	5295096	+		hypothetical protein
GTX0536PRED_000903	GTX0536PRED_000903-T1	mRNA	GTX0536_1	5295112	5301941	-		hypothetical protein				PF00258;PF01613	IPR001226 Flavodoxin, conserved site;IPR002563 Flavin reductase like domain;IPR008254 Flavodoxin/nitric oxide synthase;IPR012349 FMN-binding split barrel;IPR029039 Flavoprotein-like superfamily;IPR036866 Ribonuclease Z/Hydroxyacylglutathione hydrolase-like		GO_function: GO:0010181 - FMN binding [Evidence IEA];GO_function: GO:0009055 - electron transfer activity [Evidence IEA]
GTX0536PRED_000904	GTX0536PRED_000904-T1	mRNA	GTX0536_1	5302090	5306612	+		hypothetical protein				PF00753;PF01613	IPR001279 Metallo-beta-lactamase;IPR002563 Flavin reductase like domain;IPR008254 Flavodoxin/nitric oxide synthase;IPR012349 FMN-binding split barrel;IPR029039 Flavoprotein-like superfamily;IPR036866 Ribonuclease Z/Hydroxyacylglutathione hydrolase-like		GO_function: GO:0010181 - FMN binding [Evidence IEA]
GTX0536PRED_000905	GTX0536PRED_000905-T1	mRNA	GTX0536_1	5307020	5308951	-		hypothetical protein				PF11891	IPR021825 Protein RETICULATA-related
GTX0536PRED_000905	GTX0536PRED_000905-T2	mRNA	GTX0536_1	5307020	5308951	-		hypothetical protein				PF11891	IPR021825 Protein RETICULATA-related
GTX0536PRED_000906	GTX0536PRED_000906-T1	mRNA	GTX0536_1	5309052	5310909	+		hypothetical protein				PF09754	IPR016562 Proteasome assembly chaperone 2, eukaryotic;IPR019151 Proteasome assembly chaperone 2;IPR038389 Proteasome assembly chaperone 2 superfamily
GTX0536PRED_000906	GTX0536PRED_000906-T2	mRNA	GTX0536_1	5309052	5310909	+		hypothetical protein				PF09754	IPR016562 Proteasome assembly chaperone 2, eukaryotic;IPR019151 Proteasome assembly chaperone 2;IPR038389 Proteasome assembly chaperone 2 superfamily
GTX0536PRED_000907	GTX0536PRED_000907-T1	mRNA	GTX0536_1	5312629	5315676	+		hypothetical protein				PF01738	IPR002925 Dienelactone hydrolase;IPR029058 Alpha/Beta hydrolase fold		GO_function: GO:0016787 - hydrolase activity [Evidence IEA]
GTX0536PRED_000908	GTX0536PRED_000908-T1	mRNA	GTX0536_1	5316008	5318281	-		hypothetical protein				PF06814;PF10192	IPR009637 Transmembrane protein GPR107/GPR108-like		GO_component: GO:0016021 - integral component of membrane [Evidence IEA]
GTX0536PRED_000909	GTX0536PRED_000909-T1	mRNA	GTX0536_1	5322113	5324088	+		hypothetical protein			4872at3041	PF05368;PF13460	IPR016040 NAD(P)-binding domain;IPR036291 NAD(P)-binding domain superfamily
GTX0536PRED_000910	GTX0536PRED_000910-T1	mRNA	GTX0536_1	5324453	5327131	-		hypothetical protein
GTX0536PRED_000911	GTX0536PRED_000911-T1	mRNA	GTX0536_1	5327232	5335976	-		hypothetical protein				PF01602;PF09066;PF12717	IPR002553 Clathrin/coatomer adaptor, adaptin-like, N-terminal;IPR011989 Armadillo-like helical;IPR012295 TBP domain superfamily;IPR015151 Beta-adaptin appendage, C-terminal subdomain;IPR016024 Armadillo-type fold;IPR016342 AP-1/2/4 complex subunit beta;IPR026739 AP complex subunit beta		GO_component: GO:0030117 - membrane coat [Evidence IEA];GO_component: GO:0030131 - clathrin adaptor complex [Evidence IEA];GO_function: GO:0030276 - clathrin binding [Evidence IEA];GO_process: GO:0016192 - vesicle-mediated transport [Evidence IEA];GO_process: GO:0006886 - intracellular protein transport [Evidence IEA];GO_process: GO:0015031 - protein transport [Evidence IEA]
GTX0536PRED_000912	GTX0536PRED_000912-T1	mRNA	GTX0536_1	5336167	5358496	+		hypothetical protein					IPR001680 WD40 repeat;IPR008395 Agenet-like domain;IPR015943 WD40/YVTN repeat-like-containing domain superfamily;IPR024761 Transcription factor IIIC, 90kDa subunit, N-terminal;IPR036322 WD40-repeat-containing domain superfamily;IPR044230 General transcription factor 3C polypeptide 4		GO_component: GO:0000127 - transcription factor TFIIIC complex [Evidence IEA];GO_function: GO:0004402 - histone acetyltransferase activity [Evidence IEA];GO_function: GO:0005515 - protein binding [Evidence IEA];GO_process: GO:0006384 - transcription initiation from RNA polymerase III promoter [Evidence IEA]
GTX0536PRED_000912	GTX0536PRED_000912-T2	mRNA	GTX0536_1	5336167	5358496	+		hypothetical protein				PF05641;PF12657	IPR001680 WD40 repeat;IPR008395 Agenet-like domain;IPR015943 WD40/YVTN repeat-like-containing domain superfamily;IPR024761 Transcription factor IIIC, 90kDa subunit, N-terminal;IPR036322 WD40-repeat-containing domain superfamily;IPR044230 General transcription factor 3C polypeptide 4		GO_component: GO:0000127 - transcription factor TFIIIC complex [Evidence IEA];GO_function: GO:0004402 - histone acetyltransferase activity [Evidence IEA];GO_function: GO:0005515 - protein binding [Evidence IEA];GO_process: GO:0006384 - transcription initiation from RNA polymerase III promoter [Evidence IEA]
GTX0536PRED_000912	GTX0536PRED_000912-T3	mRNA	GTX0536_1	5336167	5358496	+		hypothetical protein				PF05641;PF12657	IPR001680 WD40 repeat;IPR015943 WD40/YVTN repeat-like-containing domain superfamily;IPR036322 WD40-repeat-containing domain superfamily;IPR044230 General transcription factor 3C polypeptide 4		GO_component: GO:0000127 - transcription factor TFIIIC complex [Evidence IEA];GO_function: GO:0004402 - histone acetyltransferase activity [Evidence IEA];GO_function: GO:0005515 - protein binding [Evidence IEA];GO_process: GO:0006384 - transcription initiation from RNA polymerase III promoter [Evidence IEA]
GTX0536PRED_000913	GTX0536PRED_000913-T1	mRNA	GTX0536_1	5359447	5360603	-		hypothetical protein
GTX0536PRED_000914	GTX0536PRED_000914-T1	mRNA	GTX0536_1	5363223	5365616	+		hypothetical protein				PF00106;PF08659;PF13561	IPR002347 Short-chain dehydrogenase/reductase SDR;IPR036291 NAD(P)-binding domain superfamily		GO_function: GO:0016491 - oxidoreductase activity [Evidence IEA]
GTX0536PRED_000915	GTX0536PRED_000915-T1	mRNA	GTX0536_1	5365902	5367332	-		hypothetical protein
GTX0536PRED_000916	GTX0536PRED_000916-T1	mRNA	GTX0536_1	5367712	5369538	+		hypothetical protein
GTX0536PRED_000917	GTX0536PRED_000917-T1	mRNA	GTX0536_1	5369704	5372347	-		hypothetical protein					IPR000719 Protein kinase domain;IPR011009 Protein kinase-like domain superfamily;IPR017441 Protein kinase, ATP binding site		GO_function: GO:0005524 - ATP binding [Evidence IEA];GO_function: GO:0004672 - protein kinase activity [Evidence IEA];GO_process: GO:0006468 - protein phosphorylation [Evidence IEA]
GTX0536PRED_000918	GTX0536PRED_000918-T1	mRNA	GTX0536_1	5375543	5387265	+		hypothetical protein				PF00225	IPR001752 Kinesin motor domain;IPR027417 P-loop containing nucleoside triphosphate hydrolase;IPR027640 Kinesin-like protein;IPR036961 Kinesin motor domain superfamily		GO_function: GO:1990939 - ATP-dependent microtubule motor activity [Evidence IEA];GO_function: GO:0005524 - ATP binding [Evidence IEA];GO_function: GO:0008017 - microtubule binding [Evidence IEA];GO_process: GO:0007018 - microtubule-based movement [Evidence IEA]
GTX0536PRED_000919	GTX0536PRED_000919-T1	mRNA	GTX0536_1	5389336	5399243	+		hypothetical protein			2576at3041	PF00270;PF00271;PF13959	IPR000629 ATP-dependent RNA helicase DEAD-box, conserved site;IPR001650 Helicase, C-terminal;IPR011545 DEAD/DEAH box helicase domain;IPR014001 Helicase superfamily 1/2, ATP-binding domain;IPR014014 RNA helicase, DEAD-box type, Q motif;IPR025313 Domain of unknown function DUF4217;IPR027417 P-loop containing nucleoside triphosphate hydrolase		GO_function: GO:0005524 - ATP binding [Evidence IEA];GO_function: GO:0003724 - RNA helicase activity [Evidence IEA];GO_function: GO:0003676 - nucleic acid binding [Evidence IEA]
GTX0536PRED_000920	GTX0536PRED_000920-T1	mRNA	GTX0536_1	5398807	5411517	-		hypothetical protein				PF00023;PF12796;PF13606;PF13637;PF13857	IPR002110 Ankyrin repeat;IPR020683 Domain of unknown function DUF3447;IPR036770 Ankyrin repeat-containing domain superfamily		GO_function: GO:0005515 - protein binding [Evidence IEA]
GTX0536PRED_000920	GTX0536PRED_000920-T2	mRNA	GTX0536_1	5398807	5411517	-		hypothetical protein				PF00023;PF12796;PF13606;PF13637;PF13857	IPR002110 Ankyrin repeat;IPR020683 Domain of unknown function DUF3447;IPR036770 Ankyrin repeat-containing domain superfamily		GO_function: GO:0005515 - protein binding [Evidence IEA]
GTX0536PRED_000921	GTX0536PRED_000921-T1	mRNA	GTX0536_1	5411795	5412280	+		hypothetical protein
GTX0536PRED_000922	GTX0536PRED_000922-T1	mRNA	GTX0536_1	5413642	5415092	-		hypothetical protein				PF13180	IPR001478 PDZ domain;IPR036034 PDZ superfamily		GO_function: GO:0005515 - protein binding [Evidence IEA]
GTX0536PRED_000923	GTX0536PRED_000923-T1	mRNA	GTX0536_1	5415471	5418517	-		hypothetical protein				PF00089;PF13180;PF13365;PF17820	IPR001478 PDZ domain;IPR001940 Peptidase S1C;IPR009003 Peptidase S1, PA clan;IPR036034 PDZ superfamily		GO_function: GO:0004252 - serine-type endopeptidase activity [Evidence IEA];GO_function: GO:0005515 - protein binding [Evidence IEA];GO_process: GO:0006508 - proteolysis [Evidence IEA]	S01C
GTX0536PRED_000924	GTX0536PRED_000924-T1	mRNA	GTX0536_1	5418864	5421673	+		hypothetical protein				PF01263	IPR008183 Aldose 1-/Glucose-6-phosphate 1-epimerase;IPR011013 Galactose mutarotase-like domain superfamily;IPR014718 Glycoside hydrolase-type carbohydrate-binding;IPR015443 Aldose 1-epimerase		GO_function: GO:0016853 - isomerase activity [Evidence IEA];GO_function: GO:0003824 - catalytic activity [Evidence IEA];GO_function: GO:0030246 - carbohydrate binding [Evidence IEA];GO_process: GO:0005975 - carbohydrate metabolic process [Evidence IEA];GO_process: GO:0019318 - hexose metabolic process [Evidence IEA]
GTX0536PRED_000925	GTX0536PRED_000925-T1	mRNA	GTX0536_1	5422168	5424789	+		hypothetical protein				PF11833	IPR021788 Protein CHAPERONE-LIKE PROTEIN OF POR1-like
GTX0536PRED_000926	GTX0536PRED_000926-T1	mRNA	GTX0536_1	5424790	5426918	-		hypothetical protein			4958at3041	PF00378;PF16113	IPR001753 Enoyl-CoA hydratase/isomerase;IPR018376 Enoyl-CoA hydratase/isomerase, conserved site;IPR029045 ClpP/crotonase-like domain superfamily		GO_function: GO:0003824 - catalytic activity [Evidence IEA]
GTX0536PRED_000927	GTX0536PRED_000927-T1	mRNA	GTX0536_1	5426956	5428655	+	LSM8	U4/U6-U5 snRNP complex subunit lsm8			11669at3041	PF01423	IPR001163 Sm domain, eukaryotic/archaea-type;IPR010920 LSM domain superfamily;IPR034103 Sm-like protein Lsm8;IPR044642 U6 snRNA-associated Sm-like protein Lsm1/8		GO_component: GO:0046540 - U4/U6 x U5 tri-snRNP complex [Evidence IEA];GO_component: GO:0005688 - U6 snRNP [Evidence IEA];GO_process: GO:0000398 - mRNA splicing, via spliceosome [Evidence IEA]
GTX0536PRED_000928	GTX0536PRED_000928-T1	mRNA	GTX0536_1	5429280	5432133	-		hypothetical protein
GTX0536PRED_000929	GTX0536PRED_000929-T1	mRNA	GTX0536_1	5432396	5435759	-		hypothetical protein				PF01494	IPR000689 Ubiquinone biosynthesis monooxygenase COQ6;IPR002938 FAD-binding domain;IPR010971 Ubiquinone biosynthesis hydroxylase UbiH/COQ6;IPR018168 Ubiquinone biosynthesis hydroxylase, UbiH/UbiF/VisC/COQ6, conserved site;IPR036188 FAD/NAD(P)-binding domain superfamily		GO_function: GO:0016709 - oxidoreductase activity, acting on paired donors, with incorporation or reduction of molecular oxygen, NAD(P)H as one donor, and incorporation of one atom of oxygen [Evidence IEA];GO_function: GO:0071949 - FAD binding [Evidence IEA];GO_function: GO:0008681 - 2-octaprenyl-6-methoxyphenol hydroxylase activity [Evidence IEA];GO_function: GO:0050660 - flavin adenine dinucleo…
GTX0536PRED_000930	GTX0536PRED_000930-T1	mRNA	GTX0536_1	5438449	5443826	-		hypothetical protein				PF04095	IPR013785 Aldolase-type TIM barrel;IPR016471 Nicotinamide phosphoribosyl transferase;IPR036068 Nicotinate phosphoribosyltransferase-like, C-terminal;IPR041525 Nicotinate/nicotinamide phosphoribosyltransferase		GO_function: GO:0003824 - catalytic activity [Evidence IEA];GO_function: GO:0004514 - nicotinate-nucleotide diphosphorylase (carboxylating) activity [Evidence IEA];GO_process: GO:0009435 - NAD biosynthetic process [Evidence IEA]
GTX0536PRED_000931	GTX0536PRED_000931-T1	mRNA	GTX0536_1	5443477	5444720	-		hypothetical protein				PF18127	IPR016471 Nicotinamide phosphoribosyl transferase;IPR041529 Nicotinamide phosphoribosyltransferase, N-terminal domain
GTX0536PRED_000932	GTX0536PRED_000932-T1	mRNA	GTX0536_1	5445260	5446561	-		hypothetical protein
GTX0536PRED_000933	GTX0536PRED_000933-T1	mRNA	GTX0536_1	5447095	5448643	+		hypothetical protein					IPR019362 Methylmalonic aciduria and homocystinuria type D protein		GO_process: GO:0009235 - cobalamin metabolic process [Evidence IEA]
GTX0536PRED_000934	GTX0536PRED_000934-T1	mRNA	GTX0536_1	5448711	5450698	-		hypothetical protein				PF04755	IPR006843 Plastid lipid-associated protein/fibrillin conserved domain;IPR039633 Plastid-lipid-associated protein
GTX0536PRED_000935	GTX0536PRED_000935-T1	mRNA	GTX0536_1	5451691	5454556	+		hypothetical protein
GTX0536PRED_000936	GTX0536PRED_000936-T1	mRNA	GTX0536_1	5455796	5457450	+		hypothetical protein
GTX0536PRED_000937	GTX0536PRED_000937-T1	mRNA	GTX0536_1	5459088	5462415	+		hypothetical protein				PF00069	IPR000719 Protein kinase domain;IPR008271 Serine/threonine-protein kinase, active site;IPR011009 Protein kinase-like domain superfamily		GO_function: GO:0005524 - ATP binding [Evidence IEA];GO_function: GO:0004672 - protein kinase activity [Evidence IEA];GO_process: GO:0006468 - protein phosphorylation [Evidence IEA]
GTX0536PRED_000938	GTX0536PRED_000938-T1	mRNA	GTX0536_1	5464688	5465044	-		hypothetical protein
GTX0536PRED_000939	GTX0536PRED_000939-T1	mRNA	GTX0536_1	5465146	5467593	+		hypothetical protein
GTX0536PRED_000940	GTX0536PRED_000940-T1	mRNA	GTX0536_1	5468716	5470522	-		hypothetical protein
GTX0536PRED_000941	GTX0536PRED_000941-T1	mRNA	GTX0536_1	5472638	5473210	-		hypothetical protein				PF00578;PF08534	IPR013740 Redoxin;IPR013766 Thioredoxin domain;IPR036249 Thioredoxin-like superfamily		GO_function: GO:0016491 - oxidoreductase activity [Evidence IEA]
GTX0536PRED_000942	GTX0536PRED_000942-T1	mRNA	GTX0536_1	5480208	5491903	-		hypothetical protein				PF07810	IPR012496 TMC domain;IPR038900 Transmembrane channel-like protein		GO_component: GO:0016021 - integral component of membrane [Evidence IEA];GO_component: GO:0005887 - integral component of plasma membrane [Evidence IEA]
GTX0536PRED_000943	GTX0536PRED_000943-T1	mRNA	GTX0536_1	5492041	5497266	+		hypothetical protein			1529at3041	PF00425;PF04715	IPR005256 Anthranilate synthase component I, PabB-like;IPR005801 ADC synthase;IPR006805 Anthranilate synthase component I, N-terminal;IPR015890 Chorismate-utilising enzyme, C-terminal;IPR019999 Anthranilate synthase component I-like		GO_function: GO:0004049 - anthranilate synthase activity [Evidence IEA];GO_process: GO:0000162 - tryptophan biosynthetic process [Evidence IEA];GO_process: GO:0009058 - biosynthetic process [Evidence IEA]
GTX0536PRED_000944	GTX0536PRED_000944-T1	mRNA	GTX0536_1	5497264	5500021	+		hypothetical protein				PF12928	IPR024336 tRNA-splicing endonuclease, subunit Sen54, N-terminal;IPR024337 tRNA-splicing endonuclease, subunit Sen54
GTX0536PRED_000944	GTX0536PRED_000944-T2	mRNA	GTX0536_1	5497264	5500021	+		hypothetical protein					IPR024337 tRNA-splicing endonuclease, subunit Sen54
GTX0536PRED_000945	GTX0536PRED_000945-T1	mRNA	GTX0536_1	5500293	5505016	+		hypothetical protein					IPR011009 Protein kinase-like domain superfamily
GTX0536PRED_000946	GTX0536PRED_000946-T1	mRNA	GTX0536_1	5507963	5518766	+		hypothetical protein			652at3041	PF00270;PF00271;PF00622	IPR000629 ATP-dependent RNA helicase DEAD-box, conserved site;IPR001650 Helicase, C-terminal;IPR001870 B30.2/SPRY domain;IPR003877 SPRY domain;IPR011545 DEAD/DEAH box helicase domain;IPR013320 Concanavalin A-like lectin/glucanase domain superfamily;IPR014001 Helicase superfamily 1/2, ATP-binding domain;IPR027417 P-loop containing nucleoside triphosphate hydrolase;IPR043136 B30.2/SPRY domain super…		GO_function: GO:0005524 - ATP binding [Evidence IEA];GO_function: GO:0003676 - nucleic acid binding [Evidence IEA];GO_function: GO:0005515 - protein binding [Evidence IEA]
GTX0536PRED_000947	GTX0536PRED_000947-T1	mRNA	GTX0536_1	5521800	5528773	+		hypothetical protein				PF00004;PF01434	IPR000642 Peptidase M41;IPR003593 AAA+ ATPase domain;IPR003959 ATPase, AAA-type, core;IPR003960 ATPase, AAA-type, conserved site;IPR027417 P-loop containing nucleoside triphosphate hydrolase;IPR037219 Peptidase M41-like		GO_function: GO:0004176 - ATP-dependent peptidase activity [Evidence IEA];GO_function: GO:0004222 - metalloendopeptidase activity [Evidence IEA];GO_function: GO:0005524 - ATP binding [Evidence IEA];GO_function: GO:0016887 - ATPase [Evidence IEA];GO_process: GO:0006508 - proteolysis [Evidence IEA]	M41
GTX0536PRED_000948	GTX0536PRED_000948-T1	mRNA	GTX0536_1	5529507	5530101	+		hypothetical protein				PF00226;PF05207	IPR001623 DnaJ domain;IPR007872 DPH-type metal-binding domain;IPR036671 DPH-type metal-binding domain superfamily;IPR036869 Chaperone J-domain superfamily;IPR044248 Diphthamide biosynthesis protein 3/4-like		GO_function: GO:0046872 - metal ion binding [Evidence IEA];GO_process: GO:0017183 - peptidyl-diphthamide biosynthetic process from peptidyl-histidine [Evidence IEA]
GTX0536PRED_000949	GTX0536PRED_000949-T1	mRNA	GTX0536_1	5533316	5534941	+		hypothetical protein					IPR032675 Leucine-rich repeat domain superfamily
GTX0536PRED_000950	GTX0536PRED_000950-T1	mRNA	GTX0536_1	5535148	5544760	+		hypothetical protein				PF00043;PF13409;PF13410	IPR004045 Glutathione S-transferase, N-terminal;IPR010987 Glutathione S-transferase, C-terminal-like;IPR016639 Glutathione S-transferase Omega/GSH;IPR036249 Thioredoxin-like superfamily;IPR036282 Glutathione S-transferase, C-terminal domain superfamily;IPR040079 Glutathione transferase family		GO_function: GO:0004364 - glutathione transferase activity [Evidence IEA];GO_function: GO:0005515 - protein binding [Evidence IEA];GO_process: GO:0006749 - glutathione metabolic process [Evidence IEA]
GTX0536PRED_000951	GTX0536PRED_000951-T1	mRNA	GTX0536_1	5545044	5553620	-		hypothetical protein				PF00005;PF00664	IPR003439 ABC transporter-like, ATP-binding domain;IPR003593 AAA+ ATPase domain;IPR011527 ABC transporter type 1, transmembrane domain;IPR017871 ABC transporter-like, conserved site;IPR027417 P-loop containing nucleoside triphosphate hydrolase;IPR036640 ABC transporter type 1, transmembrane domain superfamily;IPR039421 Type 1 protein exporter		GO_component: GO:0016021 - integral component of membrane [Evidence IEA];GO_function: GO:0005524 - ATP binding [Evidence IEA];GO_function: GO:0140359 - ABC-type transporter activity [Evidence IEA];GO_process: GO:0055085 - transmembrane transport [Evidence IEA]
GTX0536PRED_000952	GTX0536PRED_000952-T1	mRNA	GTX0536_1	5553603	5561923	+		hypothetical protein				PF04858	IPR006942 TH1 protein		GO_component: GO:0005634 - nucleus [Evidence IEA];GO_process: GO:0045892 - negative regulation of transcription, DNA-templated [Evidence IEA]
GTX0536PRED_000953	GTX0536PRED_000953-T1	mRNA	GTX0536_1	5562379	5563677	-		hypothetical protein
GTX0536PRED_000954	GTX0536PRED_000954-T1	mRNA	GTX0536_1	5563753	5578729	-		hypothetical protein				PF00176;PF00270;PF00271;PF04851;PF08880	IPR000330 SNF2, N-terminal;IPR001650 Helicase, C-terminal;IPR014001 Helicase superfamily 1/2, ATP-binding domain;IPR014978 Glutamine-Leucine-Glutamine, QLQ;IPR027417 P-loop containing nucleoside triphosphate hydrolase;IPR031056 None;IPR038718 SNF2-like, N-terminal domain superfamily		GO_component: GO:0005634 - nucleus [Evidence IEA];GO_function: GO:0005524 - ATP binding [Evidence IEA];GO_function: GO:0008094 - ATPase, acting on DNA [Evidence IEA];GO_function: GO:0070615 - nucleosome-dependent ATPase activity [Evidence IEA];GO_process: GO:0040029 - regulation of gene expression, epigenetic [Evidence IEA];GO_process: GO:0006355 - regulation of transcription, DNA-templated [Evid…
GTX0536PRED_000955	GTX0536PRED_000955-T1	mRNA	GTX0536_1	5578982	5581143	-		hypothetical protein				PF05605	IPR008598 Drought induced 19 protein type, zinc-binding domain
GTX0536PRED_000956	GTX0536PRED_000956-T1	mRNA	GTX0536_1	5581576	5585076	+		hypothetical protein					IPR011257 DNA glycosylase;IPR045138 Methyl-CpG binding protein MeCP2/MBD4		GO_function: GO:0003677 - DNA binding [Evidence IEA];GO_function: GO:0003824 - catalytic activity [Evidence IEA];GO_process: GO:0006281 - DNA repair [Evidence IEA]
GTX0536PRED_000957	GTX0536PRED_000957-T1	mRNA	GTX0536_1	5585712	5586943	+	PPA2_1	inorganic pyrophosphatase				PF00719	IPR008162 Inorganic pyrophosphatase;IPR036649 Inorganic pyrophosphatase superfamily		GO_component: GO:0005737 - cytoplasm [Evidence IEA];GO_function: GO:0000287 - magnesium ion binding [Evidence IEA];GO_function: GO:0004427 - inorganic diphosphatase activity [Evidence IEA];GO_process: GO:0006796 - phosphate-containing compound metabolic process [Evidence IEA]
GTX0536PRED_000958	GTX0536PRED_000958-T1	mRNA	GTX0536_1	5587156	5598765	-		hypothetical protein				PF00225;PF16796	IPR001752 Kinesin motor domain;IPR019821 Kinesin motor domain, conserved site;IPR027417 P-loop containing nucleoside triphosphate hydrolase;IPR036961 Kinesin motor domain superfamily		GO_function: GO:1990939 - ATP-dependent microtubule motor activity [Evidence IEA];GO_function: GO:0005524 - ATP binding [Evidence IEA];GO_function: GO:0003777 - microtubule motor activity [Evidence IEA];GO_function: GO:0008017 - microtubule binding [Evidence IEA];GO_process: GO:0007018 - microtubule-based movement [Evidence IEA]
GTX0536PRED_000959	GTX0536PRED_000959-T1	mRNA	GTX0536_1	5598876	5603098	+		hypothetical protein				PF00856	IPR001214 SET domain;IPR011990 Tetratricopeptide-like helical domain superfamily		GO_function: GO:0005515 - protein binding [Evidence IEA]
GTX0536PRED_000960	GTX0536PRED_000960-T1	mRNA	GTX0536_1	5603478	5612827	+		hypothetical protein				PF00226	IPR001623 DnaJ domain;IPR036249 Thioredoxin-like superfamily;IPR036869 Chaperone J-domain superfamily
GTX0536PRED_000960	GTX0536PRED_000960-T2	mRNA	GTX0536_1	5603478	5612827	+		hypothetical protein				PF00226	IPR001623 DnaJ domain;IPR036249 Thioredoxin-like superfamily;IPR036869 Chaperone J-domain superfamily
GTX0536PRED_000960	GTX0536PRED_000960-T3	mRNA	GTX0536_1	5603478	5612827	+		hypothetical protein				PF00226	IPR001623 DnaJ domain;IPR036249 Thioredoxin-like superfamily;IPR036869 Chaperone J-domain superfamily
GTX0536PRED_000961	GTX0536PRED_000961-T1	mRNA	GTX0536_1	5612915	5614963	+		hypothetical protein				PF00149	IPR004843 Calcineurin-like phosphoesterase domain, ApaH type;IPR029052 Metallo-dependent phosphatase-like		GO_function: GO:0016787 - hydrolase activity [Evidence IEA]
GTX0536PRED_000962	GTX0536PRED_000962-T1	mRNA	GTX0536_1	5616704	5619441	-		hypothetical protein					IPR001810 F-box domain		GO_function: GO:0005515 - protein binding [Evidence IEA]
GTX0536PRED_000963	GTX0536PRED_000963-T1	mRNA	GTX0536_1	5624035	5625967	-		hypothetical protein				PF04488	IPR007577 Glycosyltransferase, DXD sugar-binding motif;IPR029044 Nucleotide-diphospho-sugar transferases
GTX0536PRED_000964	GTX0536PRED_000964-T1	mRNA	GTX0536_1	5626439	5632985	-		hypothetical protein				PF00067	IPR001128 Cytochrome P450;IPR002403 Cytochrome P450, E-class, group IV;IPR017972 Cytochrome P450, conserved site;IPR036396 Cytochrome P450 superfamily		GO_function: GO:0016705 - oxidoreductase activity, acting on paired donors, with incorporation or reduction of molecular oxygen [Evidence IEA];GO_function: GO:0020037 - heme binding [Evidence IEA];GO_function: GO:0005506 - iron ion binding [Evidence IEA];GO_function: GO:0004497 - monooxygenase activity [Evidence IEA]
GTX0536PRED_000964	GTX0536PRED_000964-T2	mRNA	GTX0536_1	5626439	5632985	-		hypothetical protein				PF00067	IPR001128 Cytochrome P450;IPR002403 Cytochrome P450, E-class, group IV;IPR017972 Cytochrome P450, conserved site;IPR036396 Cytochrome P450 superfamily		GO_function: GO:0016705 - oxidoreductase activity, acting on paired donors, with incorporation or reduction of molecular oxygen [Evidence IEA];GO_function: GO:0020037 - heme binding [Evidence IEA];GO_function: GO:0005506 - iron ion binding [Evidence IEA];GO_function: GO:0004497 - monooxygenase activity [Evidence IEA]
GTX0536PRED_000964	GTX0536PRED_000964-T3	mRNA	GTX0536_1	5626439	5632985	-		hypothetical protein				PF00067	IPR001128 Cytochrome P450;IPR002401 Cytochrome P450, E-class, group I;IPR017972 Cytochrome P450, conserved site;IPR036396 Cytochrome P450 superfamily		GO_function: GO:0016705 - oxidoreductase activity, acting on paired donors, with incorporation or reduction of molecular oxygen [Evidence IEA];GO_function: GO:0020037 - heme binding [Evidence IEA];GO_function: GO:0005506 - iron ion binding [Evidence IEA];GO_function: GO:0004497 - monooxygenase activity [Evidence IEA]
GTX0536PRED_000965	GTX0536PRED_000965-T1	mRNA	GTX0536_1	5635870	5636286	+		hypothetical protein
GTX0536PRED_000966	GTX0536PRED_000966-T1	mRNA	GTX0536_1	5638302	5639078	-		hypothetical protein
GTX0536PRED_000967	GTX0536PRED_000967-T1	mRNA	GTX0536_1	5639108	5641374	-		hypothetical protein
GTX0536PRED_000968	GTX0536PRED_000968-T1	mRNA	GTX0536_1	5641417	5642677	+		hypothetical protein
GTX0536PRED_012638	GTX0536PRED_012638-T1	mRNA	GTX0536_1	5643786	5649364	+		hypothetical protein				PF09588	IPR011335 Restriction endonuclease type II-like;IPR011604 PD-(D/E)XK endonuclease-like domain superfamily;IPR019080 YqaJ viral recombinase
GTX0536PRED_000969	GTX0536PRED_000969-T1	mRNA	GTX0536_1	5649803	5653388	-		hypothetical protein				PF00612	IPR000048 IQ motif, EF-hand binding site;IPR027417 P-loop containing nucleoside triphosphate hydrolase		GO_function: GO:0005515 - protein binding [Evidence IEA]
GTX0536PRED_000970	GTX0536PRED_000970-T1	mRNA	GTX0536_1	5654523	5656647	+	ARSA2	ATPase arsa2				PF01656;PF02374;PF13614	IPR016300 Arsenical pump ATPase, ArsA/GET3;IPR025723 Anion-transporting ATPase-like domain;IPR027417 P-loop containing nucleoside triphosphate hydrolase;IPR027542 Arsenical pump ATPase, ArsA/GET3, eukaryotic		GO_function: GO:0005524 - ATP binding [Evidence IEA];GO_function: GO:0016887 - ATPase [Evidence IEA]
GTX0536PRED_000971	GTX0536PRED_000971-T1	mRNA	GTX0536_1	5657293	5658109	-		hypothetical protein				PF00886	IPR000307 Ribosomal protein S16;IPR020592 Ribosomal protein S16, conserved site;IPR023803 Ribosomal protein S16 domain superfamily		GO_component: GO:0005840 - ribosome [Evidence IEA];GO_function: GO:0003735 - structural constituent of ribosome [Evidence IEA];GO_process: GO:0006412 - translation [Evidence IEA]
GTX0536PRED_000972	GTX0536PRED_000972-T1	mRNA	GTX0536_1	5658914	5660933	-		hypothetical protein				PF13532	IPR005123 Oxoglutarate/iron-dependent dioxygenase;IPR027450 Alpha-ketoglutarate-dependent dioxygenase AlkB-like;IPR032852 DNA oxidative demethylase ALKBH2;IPR037151 Alpha-ketoglutarate-dependent dioxygenase AlkB-like superfamily		GO_process: GO:0006281 - DNA repair [Evidence IEA]
GTX0536PRED_000973	GTX0536PRED_000973-T1	mRNA	GTX0536_1	5661457	5667687	-	PGDH1	D-3-phosphoglycerate dehydrogenase 1, chloroplastic				PF00389;PF01842;PF02826;PF19304	IPR002912 ACT domain;IPR006139 D-isomer specific 2-hydroxyacid dehydrogenase, catalytic domain;IPR006140 D-isomer specific 2-hydroxyacid dehydrogenase, NAD-binding domain;IPR006236 D-3-phosphoglycerate dehydrogenase;IPR029009 Allosteric substrate binding domain superfamily;IPR036291 NAD(P)-binding domain superfamily		GO_function: GO:0016616 - oxidoreductase activity, acting on the CH-OH group of donors, NAD or NADP as acceptor [Evidence IEA];GO_function: GO:0004617 - phosphoglycerate dehydrogenase activity [Evidence IEA];GO_function: GO:0051287 - NAD binding [Evidence IEA];GO_process: GO:0006564 - L-serine biosynthetic process [Evidence IEA]
GTX0536PRED_000974	GTX0536PRED_000974-T1	mRNA	GTX0536_1	5671864	5673697	+		hypothetical protein					IPR011257 DNA glycosylase		GO_function: GO:0003824 - catalytic activity [Evidence IEA];GO_process: GO:0006281 - DNA repair [Evidence IEA]
GTX0536PRED_000975	GTX0536PRED_000975-T1	mRNA	GTX0536_1	5674213	5678300	-		hypothetical protein			4708at3041	PF00288	IPR004424 4-diphosphocytidyl-2C-methyl-D-erythritol kinase;IPR006204 GHMP kinase N-terminal domain;IPR014721 Ribosomal protein S5 domain 2-type fold, subgroup;IPR020568 Ribosomal protein S5 domain 2-type fold;IPR036554 GHMP kinase, C-terminal domain superfamily		GO_function: GO:0005524 - ATP binding [Evidence IEA];GO_function: GO:0050515 - 4-(cytidine 5'-diphospho)-2-C-methyl-D-erythritol kinase activity [Evidence IEA];GO_process: GO:0016114 - terpenoid biosynthetic process [Evidence IEA]
GTX0536PRED_000976	GTX0536PRED_000976-T1	mRNA	GTX0536_1	5678392	5680630	+		hypothetical protein				PF01451	IPR023485 Phosphotyrosine protein phosphatase I;IPR036196 Phosphotyrosine protein phosphatase I superfamily
GTX0536PRED_000977	GTX0536PRED_000977-T1	mRNA	GTX0536_1	5680450	5681975	-		hypothetical protein				PF00076	IPR000504 RNA recognition motif domain;IPR012677 Nucleotide-binding alpha-beta plait domain superfamily;IPR035979 RNA-binding domain superfamily		GO_function: GO:0003676 - nucleic acid binding [Evidence IEA]
GTX0536PRED_000978	GTX0536PRED_000978-T1	mRNA	GTX0536_1	5682362	5686672	+		hypothetical protein				PF03800;PF18595	IPR005549 Kinetochore protein Nuf2, N-terminal;IPR038275 Nuf2, N-terminal domain superfamily;IPR041112 Nuf2, DHR10-like domain		GO_component: GO:0000776 - kinetochore [Evidence IEA];GO_component: GO:0031262 - Ndc80 complex [Evidence IEA]
GTX0536PRED_000979	GTX0536PRED_000979-T1	mRNA	GTX0536_1	5686830	5688499	-		hypothetical protein
GTX0536PRED_000980	GTX0536PRED_000980-T1	mRNA	GTX0536_1	5688829	5691886	+		hypothetical protein			2281at3041	PF00348	IPR000092 Polyprenyl synthetase;IPR008949 Isoprenoid synthase domain superfamily;IPR033749 Polyprenyl synthetase, conserved site;IPR039702 Farnesyl pyrophosphate synthase-like		GO_function: GO:0016765 - transferase activity, transferring alkyl or aryl (other than methyl) groups [Evidence IEA];GO_process: GO:0008299 - isoprenoid biosynthetic process [Evidence IEA]
GTX0536PRED_000981	GTX0536PRED_000981-T1	mRNA	GTX0536_1	5692741	5694118	+		hypothetical protein			8720at3041	PF05739;PF09177	IPR000727 Target SNARE coiled-coil homology domain;IPR010989 SNARE;IPR015260 Syntaxin 6, N-terminal		GO_component: GO:0016020 - membrane [Evidence IEA];GO_process: GO:0048193 - Golgi vesicle transport [Evidence IEA];GO_process: GO:0016192 - vesicle-mediated transport [Evidence IEA]
GTX0536PRED_000982	GTX0536PRED_000982-T1	mRNA	GTX0536_1	5694530	5696813	-		hypothetical protein				PF01529	IPR001594 Palmitoyltransferase, DHHC domain		GO_function: GO:0016409 - palmitoyltransferase activity [Evidence IEA]
GTX0536PRED_000982	GTX0536PRED_000982-T2	mRNA	GTX0536_1	5694530	5696813	-		hypothetical protein				PF01529	IPR001594 Palmitoyltransferase, DHHC domain		GO_function: GO:0016409 - palmitoyltransferase activity [Evidence IEA]
[truncated: 13,430 more rows]

## Sheet: S6_goi
Table S6. Genes belonging to functional groups of interest: meiosis and sexual reproduction machinery, flagellum, and carbon-concentrating associated genes.
[truncated: 85 more rows]

[truncated: 5 more sheets: S7_HGT_blast, S8_secretome, S9_DGE, S10_raw_counts, S11_DGE_thallus]
